# Supplementary material for: Crystal structure of a polymeric calcium levulinate dihydrate: catena-poly[[di­aqua­calcium]-bis­(μ2-4-oxo­butano­ato)]
Source: Acta Crystallogr E Crystallogr Commun. 2015 Apr 18;71(Pt 5):494–7. doi: 10.1107/S2056989015006696 (PMC4420067; doi:10.1107/S2056989015006696)
Supplement: Supplementary file 1 [file e-71-00494-sup1.cif]

##############################################################################
#                                                                            #
# This CIF contains the data in a paper accepted for publication in          #
# Acta Crystallographica Section E. It conforms to the requirements of       #
# Notes for Authors for Acta Crystallographica Section E, and has been       #
# peer reviewed under the auspices of the IUCr Commission on Journals.       #
#                                                                            #
# Full details of the Crystallographic Information File format               #
# are given in the paper "The Crystallographic Information File (CIF):       #
# a New Standard Archive File for Crystallography" by S. R. Hall, F. H.      #
# Allen and I. D. Brown [Acta Cryst. (1991), A47, 655-685].                  #
#                                                                            #
# The current version of the core CIF dictionary is obtainable from          #
# ftp://ftp.iucr.org/pub/cif_core.dic.                                       #
#                                                                            #
# Software is freely available for graphical display of the structure(s)     #
# in this CIF. For information consult the CIF software page                 #
# http://www.iucr.org/resources/cif/software.                                #
#                                                                            #
# This file may be used for bona fide research purposes within the           #
# scientific community so long as proper attribution is given to the journal # 
# article from which it was obtained.                                        #
#                                                                            #
##############################################################################
data_I
_database_code_depnum_ccdc_archive 'CCDC 1057749'
_audit_creation_method     SHELXL-97
_journal_date_recd_electronic     2015-02-16
_journal_date_accepted     2015-04-02
_journal_name_full     'Acta Crystallographica, Section E'
_journal_year     2015
_journal_volume     71
_journal_issue      5
_journal_page_first     494
_journal_page_last     497
_journal_paper_category     GM
_journal_paper_doi     10.1107/S2056989015006696
_journal_coeditor_code     ZS2328
_publ_contact_author_name     'Ananda S. Amarasekara'
_publ_contact_author_address
;
Department of Chemistry, Prairie View A&M University, Prairie View, TX 77446,
USA
;
_publ_contact_author_email     'asamarasekara@pvamu.edu'
_publ_contact_author_fax     ?
_publ_contact_author_phone     ?
_publ_section_title
;
Crystal structure of a polymeric calcium levulinate dihydrate:
<i>catena</i>-poly[[diaquacalcium]-bis(\m~2~-4-oxobutanoato)]
;
_publ_section_title_footnote     .
loop_
    _publ_author_name
    _publ_author_footnote
    _publ_author_address
    'Amarasekara, Ananda S.' .
;
Department of Chemistry, Prairie View A&M University, Prairie View, TX 77446,
USA
;
    'Sterling-Wells, Dominique T.' .
;
Department of Chemistry, Prairie View A&M University, Prairie View, TX 77446,
USA
;
    'Ordonez, Carlos' .
;
Department of Natural Sciences, New Mexico Highlands University, Las Vegas,
NM 87701,
USA
;
    'Ohoueu, Marie-Josiane' .
;
Department of Natural Sciences, New Mexico Highlands University, Las Vegas,
NM 87701,
USA
;
    'Fonari, Marina S.' .
;
Institute of Applied Physics, Academy of Sciences of Moldova, Academy Str. 5
MD2028, Chisinau,
Republic of Moldova
;
_publ_section_synopsis
;
The crystal structure of calcium levulinate dihydrate forms a one-dimensional
coordination polymer based on a CaO~8~ complex unit which lies on a twofold
rotation axis. This unit comprises two monodentate water O-atom donors and six
carboxylate O-atom donors, two of which are also bridging, from the two
bidentate chelate levulinate ligands. The complex chains are stabilized by
intra- and intermolecular water O---H...O hydrogen bonds, forming an overall
three-dimensional structure.
;
_chemical_name_systematic
;
<i>catena</i>-Poly[[diaquacalcium]-bis(\m~2~-4-oxobutanoato)]
;
_chemical_name_common     'calcium levulinate dihydrate'
_chemical_formula_moiety     'C10 H18 Ca O8'
_chemical_formula_sum     'C10 H18 Ca O8'
_chemical_formula_iupac     '[Ca (C5 H7 O3)2 (H2 O)2]'
_chemical_formula_weight     306.32
_chemical_melting_point     ?
_symmetry_cell_setting     orthorhombic
_symmetry_space_group_name_H-M     'P b c n '
_symmetry_space_group_name_Hall     '-P 2n 2ab '
loop_
    _symmetry_equiv_pos_as_xyz
    'x, y, z'
    '-x+1/2, -y+1/2, z+1/2'
    '-x, y, -z+1/2'
    'x+1/2, -y+1/2, -z'
    '-x, -y, -z'
    'x-1/2, y-1/2, -z-1/2'
    'x, -y, z-1/2'
    '-x-1/2, y-1/2, z'
_cell_length_a     17.644(3)
_cell_length_b     9.9627(19)
_cell_length_c     7.8160(15)
_cell_angle_alpha     90.00
_cell_angle_beta     90.00
_cell_angle_gamma     90.00
_cell_volume     1373.9(5)
_cell_formula_units_Z     4
_cell_measurement_reflns_used     8589
_cell_measurement_theta_min     2.31
_cell_measurement_theta_max     30.52
_cell_measurement_temperature     100(2)
_exptl_crystal_description     'needle'
_exptl_crystal_colour     'colourless'
_exptl_crystal_size_max     0.94
_exptl_crystal_size_mid     0.11
_exptl_crystal_size_min     0.08
_exptl_crystal_density_diffrn     1.481
_exptl_crystal_density_meas     ?
_exptl_crystal_density_method     'not measured'
_exptl_crystal_F_000     648
_exptl_absorpt_coefficient_mu     0.488
_exptl_absorpt_correction_type     multi-scan
_exptl_absorpt_process_details
;
(SADABS; Bruker, 2005)
;
_exptl_absorpt_correction_T_min     0.6561
_exptl_absorpt_correction_T_max     0.9629
_exptl_special_details     ?
_diffrn_ambient_temperature     100(2)
_diffrn_radiation_type     MoK\a
_diffrn_radiation_wavelength     0.71073
_diffrn_radiation_source     'fine-focus sealed tube'
_diffrn_radiation_monochromator     graphite
_diffrn_measurement_device_type     'Bruker SMART APEXII CCD area-detector'
_diffrn_measurement_method     '\f and \w scans'
_diffrn_detector_area_resol_mean     ?
_diffrn_reflns_number     11806
_diffrn_reflns_av_R_equivalents     0.0204
_diffrn_reflns_av_sigmaI/netI     0.0135
_diffrn_reflns_theta_min     2.31
_diffrn_reflns_theta_max     27.99
_diffrn_reflns_theta_full     27.99
_diffrn_measured_fraction_theta_max     0.999
_diffrn_measured_fraction_theta_full     0.999
_diffrn_reflns_limit_h_min     -23
_diffrn_reflns_limit_h_max     23
_diffrn_reflns_limit_k_min     -13
_diffrn_reflns_limit_k_max     13
_diffrn_reflns_limit_l_min     -10
_diffrn_reflns_limit_l_max     10
_refine_special_details
;
Refinement of <i>F</i>^2^ against ALL reflections. The weighted <i>R</i>-factor
<i>wR</i> and goodness of fit <i>S</i> are based on <i>F</i>^2^, conventional
<i>R</i>-factors <i>R</i> are based on <i>F</i>, with <i>F</i> set to zero for
negative <i>F</i>^2^. The threshold expression of <i>F</i>^2^ >
\s(<i>F</i>^2^) is used only for calculating <i>R</i>-factors(gt) <i>etc</i>.
and is not relevant to the choice of reflections for refinement.
<i>R</i>-factors based on <i>F</i>^2^ are statistically about twice as large
as those based on <i>F</i>, and <i>R</i>- factors based on ALL data will be
even larger.
;
_reflns_number_total     1664
_reflns_number_gt     1571
_reflns_threshold_expression     'I>2\s(I)'
_refine_ls_structure_factor_coef     Fsqd
_refine_ls_matrix_type     full
_refine_ls_R_factor_all     0.0313
_refine_ls_R_factor_gt     0.0299
_refine_ls_wR_factor_gt     0.0817
_refine_ls_wR_factor_ref     0.0828
_refine_ls_goodness_of_fit_ref     1.157
_refine_ls_restrained_S_all     1.157
_refine_ls_number_reflns     1664
_refine_ls_number_parameters     88
_refine_ls_number_restraints     0
_refine_ls_hydrogen_treatment     constr
_refine_ls_weighting_scheme     calc
_refine_ls_weighting_details
         'calc w=1/[\s^2^(Fo^2^)+(0.0384P)^2^+1.0525P] where P=(Fo^2^+2Fc^2^)/3'
_atom_sites_solution_hydrogens     geom
_atom_sites_solution_primary     direct
_atom_sites_solution_secondary     difmap
_refine_ls_shift/su_max     0.000
_refine_ls_shift/su_mean     0.000
_refine_diff_density_max     0.528
_refine_diff_density_min     -0.540
_refine_ls_extinction_method     none
_refine_ls_extinction_coef     ?
loop_
    _atom_type_symbol
    _atom_type_description
    _atom_type_scat_dispersion_real
    _atom_type_scat_dispersion_imag
    _atom_type_scat_source
    'C' 'C' 0.0033 0.0016
                         'International Tables Vol C Tables 4.2.6.8 and 6.1.1.4'
    'H' 'H' 0.0000 0.0000
                         'International Tables Vol C Tables 4.2.6.8 and 6.1.1.4'
    'Ca' 'Ca' 0.2262 0.3064
                         'International Tables Vol C Tables 4.2.6.8 and 6.1.1.4'
    'O' 'O' 0.0106 0.0060
                         'International Tables Vol C Tables 4.2.6.8 and 6.1.1.4'
_computing_data_collection
;
APEX2  (Bruker, 2005)
;
_computing_cell_refinement
;
SAINT  (Bruker, 2005)
;
_computing_data_reduction
;
SAINT  (Bruker, 2005)
;
_computing_structure_solution
;
SHELXS97 (Sheldrick, 2008)
;
_computing_structure_refinement
;
SHELXL97 (Sheldrick, 2008)
;
_computing_molecular_graphics
;
SHELXTL (Sheldrick, 2008) and OLEX2 (Dolomanov <i>et al.</i>,
2009)
;
_computing_publication_material
;
SHELXTL  (Sheldrick, 2008)
;
loop_
    _atom_site_type_symbol
    _atom_site_label
    _atom_site_fract_x
    _atom_site_fract_y
    _atom_site_fract_z
    _atom_site_U_iso_or_equiv
    _atom_site_adp_type
    _atom_site_calc_flag
    _atom_site_refinement_flags
    _atom_site_occupancy
    _atom_site_symmetry_multiplicity
    _atom_site_disorder_assembly
    _atom_site_disorder_group
    Ca Ca1 0.5000 0.04993(4) 0.2500 0.00808(12) Uani d S 1 2 . .
    O O4 0.40994(5) 0.20740(10) 0.12520(12) 0.0141(2) Uani d . 1 1 . .
    H H4A 0.3629 0.1929 0.1655 0.021 Uiso d R 1 1 . .
    H H4B 0.4086 0.1988 0.0107 0.021 Uiso d R 1 1 . .
    O O2 0.58523(5) -0.14668(10) 0.21809(12) 0.0123(2) Uani d . 1 1 . .
    C C4 0.71782(8) -0.37537(14) 0.25360(16) 0.0120(3) Uani d . 1 1 . .
    O O1 0.55856(5) -0.10067(9) 0.48715(12) 0.0115(2) Uani d . 1 1 . .
    C C1 0.58068(7) -0.18090(13) 0.37294(16) 0.0094(2) Uani d . 1 1 . .
    C C2 0.59849(8) -0.32410(14) 0.42594(18) 0.0149(3) Uani d . 1 1 . .
    H H2A 0.5507 -0.3682 0.4616 0.018 Uiso calc R 1 1 . .
    H H2B 0.6324 -0.3215 0.5269 0.018 Uiso calc R 1 1 . .
    C C3 0.63568(8) -0.40979(13) 0.28835(19) 0.0140(3) Uani d . 1 1 . .
    H H3A 0.6326 -0.5052 0.3232 0.017 Uiso calc R 1 1 . .
    H H3B 0.6066 -0.3997 0.1807 0.017 Uiso calc R 1 1 . .
    O O3 0.74945(6) -0.28329(10) 0.32774(13) 0.0166(2) Uani d . 1 1 . .
    C C5 0.75831(8) -0.46004(14) 0.12409(18) 0.0155(3) Uani d . 1 1 . .
    H H5A 0.8107 -0.4287 0.1123 0.023 Uiso calc R 1 1 . .
    H H5B 0.7325 -0.4530 0.0135 0.023 Uiso calc R 1 1 . .
    H H5C 0.7583 -0.5539 0.1618 0.023 Uiso calc R 1 1 . .
loop_
    _atom_site_aniso_label
    _atom_site_aniso_U_11
    _atom_site_aniso_U_22
    _atom_site_aniso_U_33
    _atom_site_aniso_U_12
    _atom_site_aniso_U_13
    _atom_site_aniso_U_23
    Ca1 0.00891(19) 0.00906(19) 0.00626(18) 0.000 0.00041(11) 0.000
    O4 0.0144(5) 0.0187(5) 0.0092(4) 0.0031(4) 0.0010(3) 0.0003(4)
    O2 0.0133(4) 0.0152(5) 0.0084(4) 0.0034(4) 0.0011(3) 0.0007(4)
    C4 0.0140(6) 0.0107(6) 0.0113(6) 0.0030(5) -0.0017(4) 0.0023(5)
    O1 0.0111(4) 0.0140(5) 0.0093(4) 0.0021(3) 0.0009(3) -0.0016(4)
    C1 0.0058(5) 0.0125(6) 0.0099(6) 0.0001(4) -0.0001(4) 0.0001(5)
    C2 0.0168(6) 0.0136(6) 0.0142(6) 0.0041(5) 0.0044(5) 0.0032(5)
    C3 0.0136(6) 0.0114(6) 0.0172(6) 0.0020(5) 0.0007(5) -0.0009(5)
    O3 0.0163(5) 0.0148(5) 0.0187(5) 0.0005(4) -0.0029(4) -0.0037(4)
    C5 0.0154(6) 0.0153(6) 0.0160(6) 0.0011(5) 0.0024(5) -0.0026(5)
_geom_special_details
;
All e.s.d.'s (except the e.s.d. in the dihedral angle between two l.s. planes)
are estimated using the full covariance matrix. The cell e.s.d.'s are taken
into account individually in the estimation of e.s.d.'s in distances, angles
and torsion angles; correlations between e.s.d.'s in cell parameters are only
used when they are defined by crystal symmetry. An approximate (isotropic)
treatment of cell e.s.d.'s is used for estimating e.s.d.'s involving l.s.
planes.
;
loop_
    _geom_bond_atom_site_label_1
    _geom_bond_atom_site_label_2
    _geom_bond_site_symmetry_2
    _geom_bond_distance
    _geom_bond_publ_flag
    Ca1 O1 5_656 2.3546(10) y
    Ca1 O1 7 2.3546(10) y
    Ca1 O4 3_655 2.4367(10) y
    Ca1 O4 . 2.4367(10) y
    Ca1 O2 3_655 2.4820(10) y
    Ca1 O2 . 2.4820(11) y
    Ca1 O1 . 2.5989(10) y
    Ca1 O1 3_655 2.5990(10) y
    O4 H4A . 0.8999 ?
    O4 H4B . 0.8994 ?
    O2 C1 . 1.2599(16) ?
    C4 O3 . 1.2203(17) ?
    C4 C5 . 1.4988(18) ?
    C4 C3 . 1.5138(19) ?
    O1 C1 . 1.2602(16) ?
    O1 Ca1 5_656 2.3546(10) ?
    C1 C2 . 1.5185(18) ?
    C2 C3 . 1.5218(19) ?
    C2 H2A . 0.9900 ?
    C2 H2B . 0.9900 ?
    C3 H3A . 0.9900 ?
    C3 H3B . 0.9900 ?
    C5 H5A . 0.9800 ?
    C5 H5B . 0.9800 ?
    C5 H5C . 0.9800 ?
loop_
    _geom_angle_atom_site_label_1
    _geom_angle_atom_site_label_2
    _geom_angle_atom_site_label_3
    _geom_angle_site_symmetry_1
    _geom_angle_site_symmetry_3
    _geom_angle
    _geom_angle_publ_flag
    O1 Ca1 O1 5_656 7 155.21(5) ?
    O1 Ca1 O4 5_656 3_655 78.38(3) ?
    O1 Ca1 O4 7 3_655 85.69(3) ?
    O1 Ca1 O4 5_656 . 85.69(3) ?
    O1 Ca1 O4 7 . 78.39(3) ?
    O4 Ca1 O4 3_655 . 99.84(5) ?
    O1 Ca1 O2 5_656 3_655 79.39(3) ?
    O1 Ca1 O2 7 3_655 121.53(3) ?
    O4 Ca1 O2 3_655 3_655 149.65(3) ?
    O4 Ca1 O2 . 3_655 98.81(4) ?
    O1 Ca1 O2 5_656 . 121.53(3) ?
    O1 Ca1 O2 7 . 79.39(3) ?
    O4 Ca1 O2 3_655 . 98.81(4) ?
    O4 Ca1 O2 . . 149.65(3) ?
    O2 Ca1 O2 3_655 . 75.78(5) ?
    O1 Ca1 O1 5_656 . 71.10(4) ?
    O1 Ca1 O1 7 . 124.87(4) ?
    O4 Ca1 O1 3_655 . 80.03(3) ?
    O4 Ca1 O1 . . 156.41(3) ?
    O2 Ca1 O1 3_655 . 73.36(3) ?
    O2 Ca1 O1 . . 51.33(3) ?
    O1 Ca1 O1 5_656 3_655 124.87(4) ?
    O1 Ca1 O1 7 3_655 71.10(4) ?
    O4 Ca1 O1 3_655 3_655 156.41(3) ?
    O4 Ca1 O1 . 3_655 80.03(3) ?
    O2 Ca1 O1 3_655 3_655 51.33(3) ?
    O2 Ca1 O1 . 3_655 73.36(3) ?
    O1 Ca1 O1 . 3_655 109.48(5) ?
    O1 Ca1 C1 5_656 . 95.60(4) ?
    O1 Ca1 C1 7 . 104.27(4) ?
    O4 Ca1 C1 3_655 . 93.35(4) ?
    O4 Ca1 C1 . . 166.72(4) ?
    O2 Ca1 C1 3_655 . 68.56(4) ?
    O2 Ca1 C1 . . 25.95(3) ?
    O1 Ca1 C1 . . 26.04(3) ?
    O1 Ca1 C1 3_655 . 88.47(4) ?
    O1 Ca1 C1 5_656 3_655 104.27(4) ?
    O1 Ca1 C1 7 3_655 95.60(4) ?
    O4 Ca1 C1 3_655 3_655 166.72(4) ?
    O4 Ca1 C1 . 3_655 93.35(4) ?
    O2 Ca1 C1 3_655 3_655 25.95(3) ?
    O2 Ca1 C1 . 3_655 68.56(4) ?
    O1 Ca1 C1 . 3_655 88.47(4) ?
    O1 Ca1 C1 3_655 3_655 26.04(3) ?
    C1 Ca1 C1 . 3_655 73.51(5) ?
    O1 Ca1 Ca1 5_656 5_655 153.97(2) ?
    O1 Ca1 Ca1 7 5_655 37.57(2) ?
    O4 Ca1 Ca1 3_655 5_655 123.15(2) ?
    O4 Ca1 Ca1 . 5_655 76.76(2) ?
    O2 Ca1 Ca1 3_655 5_655 84.41(2) ?
    O2 Ca1 Ca1 . 5_655 73.02(2) ?
    O1 Ca1 Ca1 . 5_655 123.28(3) ?
    O1 Ca1 Ca1 3_655 5_655 33.53(2) ?
    C1 Ca1 Ca1 . 5_655 97.28(3) ?
    C1 Ca1 Ca1 3_655 5_655 58.53(3) ?
    O1 Ca1 Ca1 5_656 5_656 37.57(2) ?
    O1 Ca1 Ca1 7 5_656 153.97(2) ?
    O4 Ca1 Ca1 3_655 5_656 76.76(2) ?
    O4 Ca1 Ca1 . 5_656 123.15(2) ?
    O2 Ca1 Ca1 3_655 5_656 73.02(2) ?
    O2 Ca1 Ca1 . 5_656 84.41(2) ?
    O1 Ca1 Ca1 . 5_656 33.53(2) ?
    O1 Ca1 Ca1 3_655 5_656 123.28(3) ?
    C1 Ca1 Ca1 . 5_656 58.53(3) ?
    C1 Ca1 Ca1 3_655 5_656 97.28(3) ?
    Ca1 O4 H4A . . 111.0 ?
    Ca1 O4 H4B . . 110.8 ?
    H4A O4 H4B . . 108.0 ?
    C1 O2 Ca1 . . 94.50(8) ?
    O3 C4 C5 . . 121.72(13) ?
    O3 C4 C3 . . 121.53(12) ?
    C5 C4 C3 . . 116.75(12) ?
    C1 O1 Ca1 . 5_656 152.89(9) ?
    C1 O1 Ca1 . . 89.09(8) ?
    Ca1 O1 Ca1 5_656 . 108.90(4) ?
    O2 C1 O1 . . 121.91(12) ?
    O2 C1 C2 . . 120.21(12) ?
    O1 C1 C2 . . 117.82(11) ?
    O2 C1 Ca1 . . 59.55(7) ?
    O1 C1 Ca1 . . 64.87(7) ?
    C2 C1 Ca1 . . 161.22(9) ?
    C1 C2 C3 . . 115.05(11) ?
    C1 C2 H2A . . 108.5 ?
    C3 C2 H2A . . 108.5 ?
    C1 C2 H2B . . 108.5 ?
    C3 C2 H2B . . 108.5 ?
    H2A C2 H2B . . 107.5 ?
    C4 C3 C2 . . 114.37(11) ?
    C4 C3 H3A . . 108.7 ?
    C2 C3 H3A . . 108.7 ?
    C4 C3 H3B . . 108.7 ?
    C2 C3 H3B . . 108.7 ?
    H3A C3 H3B . . 107.6 ?
    C4 C5 H5A . . 109.5 ?
    C4 C5 H5B . . 109.5 ?
    H5A C5 H5B . . 109.5 ?
    C4 C5 H5C . . 109.5 ?
    H5A C5 H5C . . 109.5 ?
    H5B C5 H5C . . 109.5 ?
loop_
    _geom_torsion_atom_site_label_1
    _geom_torsion_atom_site_label_2
    _geom_torsion_atom_site_label_3
    _geom_torsion_atom_site_label_4
    _geom_torsion_site_symmetry_1
    _geom_torsion_site_symmetry_2
    _geom_torsion_site_symmetry_3
    _geom_torsion_site_symmetry_4
    _geom_torsion
    _geom_torsion_publ_flag
    O1 Ca1 O2 C1 5_656 . . . -2.30(9) ?
    O1 Ca1 O2 C1 7 . . . 163.32(8) ?
    O4 Ca1 O2 C1 3_655 . . . 79.43(8) ?
    O4 Ca1 O2 C1 . . . . -153.18(8) ?
    O2 Ca1 O2 C1 3_655 . . . -70.07(7) ?
    O1 Ca1 O2 C1 . . . . 9.82(7) ?
    O1 Ca1 O2 C1 3_655 . . . -123.41(8) ?
    C1 Ca1 O2 C1 3_655 . . . -96.30(8) ?
    Ca1 Ca1 O2 C1 5_655 . . . -158.49(8) ?
    Ca1 Ca1 O2 C1 5_656 . . . 3.79(7) ?
    O1 Ca1 O1 C1 5_656 . . . 159.32(9) ?
    O1 Ca1 O1 C1 7 . . . -42.09(8) ?
    O4 Ca1 O1 C1 3_655 . . . -119.65(7) ?
    O4 Ca1 O1 C1 . . . . 148.55(9) ?
    O2 Ca1 O1 C1 3_655 . . . 75.10(7) ?
    O2 Ca1 O1 C1 . . . . -9.79(7) ?
    O1 Ca1 O1 C1 3_655 . . . 37.99(6) ?
    C1 Ca1 O1 C1 3_655 . . . 53.67(9) ?
    Ca1 Ca1 O1 C1 5_655 . . . 3.63(8) ?
    Ca1 Ca1 O1 C1 5_656 . . . 159.32(9) ?
    O1 Ca1 O1 Ca1 5_656 . . 5_656 0.0 ?
    O1 Ca1 O1 Ca1 7 . . 5_656 158.59(4) ?
    O4 Ca1 O1 Ca1 3_655 . . 5_656 81.03(4) ?
    O4 Ca1 O1 Ca1 . . . 5_656 -10.77(10) ?
    O2 Ca1 O1 Ca1 3_655 . . 5_656 -84.22(4) ?
    O2 Ca1 O1 Ca1 . . . 5_656 -169.10(6) ?
    O1 Ca1 O1 Ca1 3_655 . . 5_656 -121.33(4) ?
    C1 Ca1 O1 Ca1 . . . 5_656 -159.32(9) ?
    C1 Ca1 O1 Ca1 3_655 . . 5_656 -105.65(4) ?
    Ca1 Ca1 O1 Ca1 5_655 . . 5_656 -155.69(2) ?
    Ca1 O2 C1 O1 . . . . -18.87(13) ?
    Ca1 O2 C1 C2 . . . . 158.21(10) ?
    Ca1 O1 C1 O2 5_656 . . . 150.77(13) ?
    Ca1 O1 C1 O2 . . . . 17.93(12) ?
    Ca1 O1 C1 C2 5_656 . . . -26.4(2) ?
    Ca1 O1 C1 C2 . . . . -159.21(10) ?
    Ca1 O1 C1 Ca1 5_656 . . . 132.83(18) ?
    O1 Ca1 C1 O2 5_656 . . . 178.03(8) ?
    O1 Ca1 C1 O2 7 . . . -16.92(8) ?
    O4 Ca1 C1 O2 3_655 . . . -103.32(8) ?
    O4 Ca1 C1 O2 . . . . 83.05(17) ?
    O2 Ca1 C1 O2 3_655 . . . 101.76(8) ?
    O1 Ca1 C1 O2 . . . . -162.35(12) ?
    O1 Ca1 C1 O2 3_655 . . . 53.14(8) ?
    C1 Ca1 C1 O2 3_655 . . . 74.78(8) ?
    Ca1 Ca1 C1 O2 5_655 . . . 20.71(8) ?
    Ca1 Ca1 C1 O2 5_656 . . . -175.57(9) ?
    O1 Ca1 C1 O1 5_656 . . . -19.62(9) ?
    O1 Ca1 C1 O1 7 . . . 145.43(7) ?
    O4 Ca1 C1 O1 3_655 . . . 59.02(7) ?
    O4 Ca1 C1 O1 . . . . -114.60(15) ?
    O2 Ca1 C1 O1 3_655 . . . -95.90(7) ?
    O2 Ca1 C1 O1 . . . . 162.35(12) ?
    O1 Ca1 C1 O1 3_655 . . . -144.52(6) ?
    C1 Ca1 C1 O1 3_655 . . . -122.87(9) ?
    Ca1 Ca1 C1 O1 5_655 . . . -176.95(7) ?
    Ca1 Ca1 C1 O1 5_656 . . . -13.22(6) ?
    O1 Ca1 C1 C2 5_656 . . . 83.2(3) ?
    O1 Ca1 C1 C2 7 . . . -111.8(3) ?
    O4 Ca1 C1 C2 3_655 . . . 161.8(3) ?
    O4 Ca1 C1 C2 . . . . -11.8(4) ?
    O2 Ca1 C1 C2 3_655 . . . 6.9(3) ?
    O2 Ca1 C1 C2 . . . . -94.8(3) ?
    O1 Ca1 C1 C2 . . . . 102.8(3) ?
    O1 Ca1 C1 C2 3_655 . . . -41.7(3) ?
    C1 Ca1 C1 C2 3_655 . . . -20.0(3) ?
    Ca1 Ca1 C1 C2 5_655 . . . -74.1(3) ?
    Ca1 Ca1 C1 C2 5_656 . . . 89.6(3) ?
    O2 C1 C2 C3 . . . . 11.36(18) ?
    O1 C1 C2 C3 . . . . -171.45(11) ?
    Ca1 C1 C2 C3 . . . . 95.1(3) ?
    O3 C4 C3 C2 . . . . -2.20(18) ?
    C5 C4 C3 C2 . . . . 177.69(12) ?
    C1 C2 C3 C4 . . . . 73.21(15) ?
loop_
    _geom_hbond_atom_site_label_D
    _geom_hbond_atom_site_label_H
    _geom_hbond_atom_site_label_A
    _geom_hbond_site_symmetry_A
    _geom_hbond_distance_DH
    _geom_hbond_distance_HA
    _geom_hbond_distance_DA
    _geom_hbond_angle_DHA
    _geom_hbond_publ_flag
    O4 H4A O3 6_566 0.90 2.02 2.8568(15) 155 yes
    O4 H4B O2 5_655 0.90 1.87 2.7519(14) 168 yes
_iucr_refine_instructions_details
;
TITL Marie in Pbcn
CELL 0.71073 17.6436 9.9627 7.816 90 90 90
ZERR 2 0.0034 0.0019 0.0015 0 0 0
LATT 1
SYMM 0.5-X,0.5-Y,0.5+Z
SYMM -X,+Y,0.5-Z
SYMM 0.5+X,0.5-Y,-Z
SFAC C H Ca O
UNIT 40 72 4 32
EQIV $1 -0.5+X,0.5+Y,0.5-Z
EQIV $2 1-X,-Y,-Z
L.S. 20
PLAN  10
SIZE 0.078 0.11 0.943
TEMP -173.05
HTAB O4 O3_$1
HTAB O4 O2_$2
BOND $H
BOND
CONF
list 4
fmap 2
acta
OMIT -2 56
REM <HKL>G:/X-RAY/ASA%2071-5/asa71.hkl</HKL>
WGHT    0.038400    1.052500
FVAR       0.15822
CA1   3    0.500000    0.049932    0.250000    10.50000    0.00891    0.00906 =
         0.00626    0.00000    0.00041    0.00000
O4    4    0.409939    0.207401    0.125202    11.00000    0.01440    0.01866 =
         0.00923    0.00028    0.00100    0.00311
AFIX   7
H4A   2    0.362869    0.192881    0.165513    11.00000   -1.50000
H4B   2    0.408569    0.198840    0.010692    11.00000   -1.50000
AFIX   0
O2    4    0.585232   -0.146675    0.218093    11.00000    0.01334    0.01524 =
         0.00838    0.00072    0.00106    0.00335
C4    1    0.717819   -0.375375    0.253597    11.00000    0.01404    0.01071 =
         0.01126    0.00234   -0.00168    0.00296
O1    4    0.558561   -0.100671    0.487146    11.00000    0.01106    0.01402 =
         0.00932   -0.00158    0.00088    0.00208
C1    1    0.580680   -0.180901    0.372936    11.00000    0.00580    0.01253 =
         0.00989    0.00012   -0.00008    0.00014
C2    1    0.598486   -0.324104    0.425944    11.00000    0.01680    0.01361 =
         0.01423    0.00323    0.00436    0.00413
AFIX  23
H2A   2    0.550743   -0.368161    0.461648    11.00000   -1.20000
H2B   2    0.632368   -0.321475    0.526852    11.00000   -1.20000
AFIX   0
C3    1    0.635682   -0.409788    0.288347    11.00000    0.01355    0.01137 =
         0.01721   -0.00086    0.00066    0.00198
AFIX  23
H3A   2    0.632555   -0.505168    0.323174    11.00000   -1.20000
H3B   2    0.606637   -0.399678    0.180742    11.00000   -1.20000
AFIX   0
O3    4    0.749454   -0.283286    0.327738    11.00000    0.01629    0.01479 =
         0.01872   -0.00370   -0.00293    0.00054
C5    1    0.758311   -0.460039    0.124086    11.00000    0.01540    0.01525 =
         0.01599   -0.00265    0.00244    0.00114
AFIX  33
H5A   2    0.810695   -0.428660    0.112330    11.00000   -1.50000
H5B   2    0.732455   -0.452955    0.013483    11.00000   -1.50000
H5C   2    0.758258   -0.553859    0.161765    11.00000   -1.50000
HKLF 4
REM  Marie in Pbcn
REM R1 =  0.0299 for   1571 Fo > 4sig(Fo)  and  0.0313 for all   1664 data
REM     88 parameters refined using      0 restraints
END
WGHT      0.0375      1.3460
REM Highest difference peak  0.528,  deepest hole -0.540,  1-sigma level  0.064
Q1    1   0.7306 -0.5429  0.1056  11.00000  0.05    0.53
Q2    1   0.8081 -0.4775  0.1624  11.00000  0.05    0.46
Q3    1   0.7601 -0.4033  0.0230  11.00000  0.05    0.46
Q4    1   0.5881 -0.2537  0.3940  11.00000  0.05    0.40
Q5    1   0.6775 -0.3913  0.2701  11.00000  0.05    0.37
Q6    1   0.6196 -0.3634  0.3576  11.00000  0.05    0.36
Q7    1   0.7377 -0.4169  0.1901  11.00000  0.05    0.31
Q8    1   0.3630  0.2353  0.1236  11.00000  0.05    0.25
Q9    1   0.5537 -0.1448  0.4389  11.00000  0.05    0.16
Q10   1   0.7939 -0.2628  0.3026  11.00000  0.05    0.16
;
