# Supplementary material for: Crystal structure of a polymeric calcium levulinate dihydrate: catena-poly[[di­aqua­calcium]-bis­(μ2-4-oxo­butano­ato)]
Source: Acta Crystallogr E Crystallogr Commun. 2015 Apr 18;71(Pt 5):494–7. doi: 10.1107/S2056989015006696 (PMC4420067; doi:10.1107/S2056989015006696)
Supplement: Supplementary file 2 [file e-71-00494-Isup2.hkl]

# 
# h,k,l, Fc-squared, Fo-squared, sigma(Fo-squared) and status flag 
# 
data_I
_shelx_title ' Marie in Pbcn' 
_shelx_refln_list_code          4 
_shelx_F_calc_maximum      204.67 
_exptl_crystal_F_000       648.00 
_reflns_d_resolution_high  0.7571 
 
loop_ 
 _symmetry_equiv_pos_as_xyz 
 'x, y, z' 
 '-x+1/2, -y+1/2, z+1/2' 
 '-x, y, -z+1/2' 
 'x+1/2, -y+1/2, -z' 
 '-x, -y, -z' 
 'x-1/2, y-1/2, -z-1/2' 
 'x, -y, z-1/2' 
 '-x-1/2, y-1/2, z' 
 
_cell_length_a    17.6436 
_cell_length_b     9.9627 
_cell_length_c     7.8160 
_cell_angle_alpha  90.000 
_cell_angle_beta   90.000 
_cell_angle_gamma  90.000 
 
_shelx_F_squared_multiplier     1.000 
 
loop_ 
 _refln_index_h 
 _refln_index_k 
 _refln_index_l 
 _refln_F_squared_calc 
 _refln_F_squared_meas 
 _refln_F_squared_sigma 
 _refln_observed_status 
   2   0   0     2523.53     2623.97     31.42 o 
   4   0   0      799.78      863.13     11.28 o 
   6   0   0    41888.03    38386.48   1172.99 o 
   8   0   0     5253.70     5160.37     83.51 o 
  10   0   0     1206.32     1211.45     14.84 o 
  12   0   0    13274.69    13431.70    187.73 o 
  14   0   0     1951.85     1817.81     29.91 o 
  16   0   0      759.70      771.74     19.57 o 
  18   0   0      156.81      169.37      7.19 o 
   1   1   0    15445.99    14476.43    513.86 o 
   3   1   0    16813.41    15988.80    244.68 o 
   5   1   0      463.92      449.39      4.13 o 
   7   1   0      653.22      847.85     14.39 o 
   9   1   0       21.40        2.42      0.54 o 
  11   1   0     4948.08     5092.20     40.73 o 
  13   1   0     3653.12     3535.52     29.04 o 
  15   1   0      727.79      756.70     13.27 o 
  17   1   0     1517.18     1402.68     23.02 o 
  19   1   0      224.43      253.25      9.59 o 
  21   1   0      964.90     1020.41     20.47 o 
  23   1   0       95.93       91.47      9.59 o 
   0   2   0     1043.60     1172.08     12.57 o 
   2   2   0      372.07      475.64      5.22 o 
   4   2   0     8554.87     7809.93     83.15 o 
   6   2   0    18519.67    18349.44    292.84 o 
   8   2   0     1716.23     1646.45     13.83 o 
  10   2   0       14.74       28.45      1.02 o 
  12   2   0      558.91      574.24      6.00 o 
  14   2   0     1657.98     1585.09     16.50 o 
  16   2   0     2327.79     2297.16     37.23 o 
  18   2   0     2230.58     2220.82     37.08 o 
  20   2   0      180.39      190.32      6.81 o 
  22   2   0      167.58      175.08     19.57 o 
   1   3   0     1789.62     1690.61     12.80 o 
   3   3   0      109.76       51.71      1.34 o 
   5   3   0    13980.33    13274.72    167.30 o 
   7   3   0     5689.58     5824.88     42.91 o 
   9   3   0     3347.33     3394.59     27.56 o 
  11   3   0      707.43      714.25      7.04 o 
  13   3   0       44.94       67.97      2.63 o 
  15   3   0       23.06       19.60      1.73 o 
  17   3   0     1758.41     1738.14     29.59 o 
  19   3   0     1269.10     1262.96     23.77 o 
  21   3   0      261.31      247.80      8.35 o 
   0   4   0     2420.87     2469.06     26.33 o 
   2   4   0     1796.28     1937.90     14.79 o 
   4   4   0     3952.43     3693.97     31.93 o 
   6   4   0      537.74      677.34      6.65 o 
   8   4   0     4750.68     4428.99     35.56 o 
  10   4   0       12.03        4.23      0.69 o 
  12   4   0     1550.28     1469.62     14.58 o 
  14   4   0     1039.04      967.08     12.76 o 
  16   4   0      559.99      565.72      9.79 o 
  18   4   0       72.79       94.56      4.70 o 
  20   4   0      387.48      419.30     11.20 o 
  22   4   0       78.55       91.11      5.83 o 
   1   5   0      281.09      270.15      2.86 o 
   3   5   0     1359.60     1667.45     13.12 o 
   5   5   0      266.22      161.40      2.32 o 
   7   5   0        2.62        6.39      0.61 o 
   9   5   0     1277.26     1249.90     11.28 o 
  11   5   0      119.03      143.56      2.97 o 
  13   5   0      579.03      548.63      9.84 o 
  15   5   0        3.80        2.28      1.22 o 
  17   5   0      980.59      910.91     15.41 o 
  19   5   0      704.90      751.27     16.60 o 
  21   5   0        2.56        1.65      1.92 o 
   0   6   0       41.72       58.38      4.40 o 
   2   6   0       40.74       62.74      1.91 o 
   4   6   0     1710.83     1711.90     13.64 o 
   6   6   0     1825.86     1769.46     15.32 o 
   8   6   0      405.29      500.60      5.50 o 
  10   6   0     1382.90     1518.42     16.77 o 
  12   6   0      562.09      552.39     13.13 o 
  14   6   0      183.74      205.66      4.99 o 
  16   6   0     1692.94     1713.54     22.10 o 
  18   6   0      429.25      412.75      8.37 o 
  20   6   0      163.13      138.66      4.99 o 
   1   7   0      912.82      884.16      7.80 o 
   3   7   0      547.35      567.71      5.49 o 
   5   7   0      879.80      808.57      7.98 o 
   7   7   0        3.05        1.13      0.53 o 
   9   7   0      622.83      643.95     11.97 o 
  11   7   0      307.64      285.90      9.19 o 
  13   7   0      342.72      384.55     11.15 o 
  15   7   0       35.07       36.12      2.71 o 
  17   7   0      283.20      283.39      6.71 o 
  19   7   0      621.12      643.56     11.65 o 
   0   8   0     2068.17     1823.86     21.01 o 
   2   8   0     1200.87     1251.58     10.71 o 
   4   8   0       52.81       68.39      1.79 o 
   6   8   0       50.92       38.51      2.01 o 
   8   8   0     1363.74     1309.75     19.06 o 
  10   8   0      998.75      972.06     20.05 o 
  12   8   0     2244.93     2234.49     39.97 o 
  14   8   0       41.08       41.46      4.12 o 
  16   8   0      371.80      381.81      9.52 o 
  18   8   0        7.12        6.83      2.05 o 
   1   9   0      367.01      372.69      4.77 o 
   3   9   0      277.23      256.70      4.08 o 
   5   9   0     2072.26     2024.83     23.93 o 
   7   9   0      833.18      825.19     13.39 o 
   9   9   0     1449.47     1422.80     26.97 o 
  11   9   0      195.24      198.73      7.76 o 
  13   9   0     1391.43     1369.74     27.40 o 
  15   9   0      674.71      645.87     16.35 o 
  17   9   0      201.36      204.97      8.74 o 
   0  10   0        9.43       16.85      2.39 o 
   2  10   0      278.91      318.14      5.26 o 
   4  10   0     1668.69     1614.35     20.11 o 
   6  10   0      982.73      957.14     13.24 o 
   8  10   0      883.06      827.26     18.08 o 
  10  10   0     1197.87     1225.07     40.34 o 
  12  10   0     1050.17     1052.15     32.36 o 
  14  10   0      223.70      232.88     13.18 o 
   1  11   0      859.49      857.88     12.42 o 
   3  11   0      112.47      103.78      3.48 o 
   5  11   0       67.45       87.49      4.10 o 
   7  11   0     1672.81     1705.06     25.72 o 
   9  11   0     1440.41     1406.86     39.94 o 
  11  11   0      701.65      690.25     24.37 o 
   0  12   0     1026.32     1019.65     20.69 o 
   2  12   0       51.34       58.47      3.23 o 
   4  12   0     2421.64     2260.77     99.32 o 
   6  12   0        0.76        3.85      2.29 o 
   8  12   0      787.49      815.57     29.16 o 
   1  13   0      260.31      273.61      7.42 o 
   3  13   0      198.13      201.33      6.31 o 
   1   1   1     1815.55     1868.84     10.45 o 
   2   1   1     1393.70     1424.93      7.55 o 
   3   1   1     2001.13     2116.87     11.52 o 
   4   1   1      806.67      852.71      4.77 o 
   5   1   1     1764.76     1930.16     10.31 o 
   6   1   1      470.72      540.69      3.35 o 
   7   1   1     2877.90     2743.76     14.57 o 
   8   1   1      106.61       67.42      1.04 o 
   9   1   1        4.68        3.49      0.35 o 
  10   1   1        1.11       -0.01      0.28 o 
  11   1   1      205.49      190.24      1.82 o 
  12   1   1      354.57      361.89      2.83 o 
  13   1   1       63.13       67.96      1.14 o 
  14   1   1      255.66      217.36      2.78 o 
  15   1   1        7.69       13.03      0.98 o 
  16   1   1       47.34       59.57      2.48 o 
  17   1   1      450.83      434.64      5.63 o 
  18   1   1       46.69       54.32      2.18 o 
  19   1   1      266.42      268.02      5.60 o 
  20   1   1       51.19       59.82      2.90 o 
  21   1   1      184.13      186.92      4.84 o 
  22   1   1       66.03       64.72      4.80 o 
  23   1   1       44.97       42.93      4.65 o 
   0   2   1    11968.24    10996.95     80.82 o 
   1   2   1      104.24      110.86      0.91 o 
   2   2   1     2784.11     2866.59     14.96 o 
   3   2   1       42.35       37.72      0.71 o 
   4   2   1     3914.85     4259.49     22.10 o 
   5   2   1     2097.18     2331.51     12.79 o 
   6   2   1     1940.36     1892.21     10.20 o 
   7   2   1     2181.54     2169.31     11.68 o 
   8   2   1     7342.90     7585.18     40.80 o 
   9   2   1        4.07       16.96      0.57 o 
  10   2   1       60.67       45.58      0.83 o 
  11   2   1      761.66      854.66      5.47 o 
  12   2   1       50.50       51.77      1.00 o 
  13   2   1     1039.20     1027.22      6.89 o 
  14   2   1      230.12      195.00      2.41 o 
  15   2   1      224.97      225.81      3.76 o 
  16   2   1      440.73      474.97      8.72 o 
  17   2   1       65.30       66.01      3.03 o 
  18   2   1      610.89      636.16     11.01 o 
  19   2   1      360.52      344.42      9.67 o 
  20   2   1      565.62      511.35     12.79 o 
  21   2   1       69.17       75.14      3.64 o 
  22   2   1      240.52      247.71      6.59 o 
   1   3   1      107.73      141.08      1.13 o 
   2   3   1     2575.51     2714.06     14.83 o 
   3   3   1     6811.02     6960.56     41.61 o 
   4   3   1     2026.05     2029.92     10.91 o 
   5   3   1     5683.74     5823.66     30.52 o 
   6   3   1      744.42      910.23      5.45 o 
   7   3   1     2583.49     2404.39     12.95 o 
   8   3   1        0.27        4.36      0.67 o 
   9   3   1      328.25      379.81      2.94 o 
  10   3   1      186.88      124.76      1.34 o 
  11   3   1     1328.28     1317.62      8.67 o 
  12   3   1      475.73      561.05      4.40 o 
  13   3   1      354.16      406.75      3.85 o 
  14   3   1      122.30      103.76      2.07 o 
  15   3   1      282.26      255.46      3.71 o 
  16   3   1       25.32       29.67      1.69 o 
  17   3   1     1675.88     1650.37     18.54 o 
  18   3   1       20.76       26.01      2.03 o 
  19   3   1      481.47      496.63      8.56 o 
  20   3   1        2.22        3.29      1.27 o 
  21   3   1      306.37      314.84     10.15 o 
  22   3   1      150.46      149.85      4.80 o 
   0   4   1     3540.35     3761.43     27.92 o 
   1   4   1     4441.37     4416.03     23.10 o 
   2   4   1     4401.17     4292.13     22.47 o 
   3   4   1      669.16      755.93      4.51 o 
   4   4   1      632.73      579.83      5.04 o 
   5   4   1     2079.44     2250.70     13.12 o 
   6   4   1     3586.66     3560.36     19.57 o 
   7   4   1     1495.09     1578.80      9.63 o 
   8   4   1      809.35      871.72      5.69 o 
   9   4   1       10.06        6.18      0.41 o 
  10   4   1     1289.08     1241.93      7.94 o 
  11   4   1      161.68      164.66      2.13 o 
  12   4   1      695.99      716.51      6.58 o 
  13   4   1      436.56      468.60      5.16 o 
  14   4   1     3132.40     3061.61     24.28 o 
  15   4   1      202.53      214.70      3.49 o 
  16   4   1      930.04      959.79      9.79 o 
  17   4   1       52.48       51.22      2.55 o 
  18   4   1      186.54      188.42      4.44 o 
  19   4   1      146.54      148.83      4.05 o 
  20   4   1       15.65       16.23      1.87 o 
  21   4   1      267.28      260.33      5.71 o 
  22   4   1      694.47      718.02     11.81 o 
   1   5   1     9207.08     9132.13     47.37 o 
   2   5   1      324.22      317.45      2.45 o 
   3   5   1     1582.44     1368.40      7.75 o 
   4   5   1      344.85      416.00      2.94 o 
   5   5   1      394.76      442.75      3.34 o 
   6   5   1       30.04       55.11      0.91 o 
   7   5   1      126.99      133.58      1.43 o 
   8   5   1       96.28       59.16      1.04 o 
   9   5   1     3159.87     3245.53     18.97 o 
  10   5   1       63.67       87.88      1.58 o 
  11   5   1     3197.46     3022.49     21.47 o 
  12   5   1       75.98       98.77      2.07 o 
  13   5   1     3442.27     3461.04     27.38 o 
  14   5   1       10.07        4.46      1.50 o 
  15   5   1      223.04      213.49      4.41 o 
  16   5   1       17.35       22.16      1.80 o 
  17   5   1      132.04      150.67      3.87 o 
  18   5   1       93.00       95.07      3.30 o 
  19   5   1      207.37      213.84      4.96 o 
  20   5   1        2.54        3.44      1.39 o 
  21   5   1      580.53      603.17      9.60 o 
   0   6   1     8170.43     7749.42     57.03 o 
   1   6   1      210.85      255.34      2.16 o 
   2   6   1     1479.95     1416.88      8.15 o 
   3   6   1      942.85      836.27      5.18 o 
   4   6   1     1892.60     1965.41     10.97 o 
   5   6   1      193.16      243.02      2.18 o 
   6   6   1      235.92      255.63      2.41 o 
   7   6   1       55.24       63.59      1.13 o 
   8   6   1     2810.17     2754.18     16.38 o 
   9   6   1       86.12       70.92      1.45 o 
  10   6   1      580.52      560.91      7.13 o 
  11   6   1       11.30       16.73      1.42 o 
  12   6   1     5697.81     5537.99     55.23 o 
  13   6   1        6.31        7.51      1.28 o 
  14   6   1        8.78       12.56      1.29 o 
  15   6   1       28.19       25.32      1.66 o 
  16   6   1     1161.85     1156.73     12.21 o 
  17   6   1       45.28       49.01      2.34 o 
  18   6   1        6.56        7.62      1.24 o 
  19   6   1       11.90       12.15      1.58 o 
  20   6   1     1597.12     1648.04     18.23 o 
   1   7   1      981.65      974.46      6.01 o 
   2   7   1        0.64        0.78      0.44 o 
   3   7   1      190.02      149.85      1.62 o 
   4   7   1      104.70      134.42      1.58 o 
   5   7   1     2216.16     2394.54     14.41 o 
   6   7   1      303.40      253.76      2.73 o 
   7   7   1     1296.11     1209.53      9.10 o 
   8   7   1      422.95      440.10      4.93 o 
   9   7   1     1484.48     1503.57     16.74 o 
  10   7   1       14.44       21.52      1.70 o 
  11   7   1       18.05       14.56      1.78 o 
  12   7   1      275.56      232.08      4.98 o 
  13   7   1      487.96      475.40      7.74 o 
  14   7   1      582.24      568.16      8.91 o 
  15   7   1      542.73      503.84      7.87 o 
  16   7   1        2.44        2.11      0.99 o 
  17   7   1      646.82      667.36      8.56 o 
  18   7   1        5.20        4.02      1.24 o 
  19   7   1      385.26      391.38      6.91 o 
   0   8   1      890.32      913.65      8.23 o 
   1   8   1      213.38      185.80      1.90 o 
   2   8   1      378.02      381.83      3.17 o 
   3   8   1      739.65      682.44      5.06 o 
   4   8   1     1457.31     1418.19      9.54 o 
   5   8   1        0.05        4.93      0.57 o 
   6   8   1     2160.56     2171.17     17.92 o 
   7   8   1      640.00      542.13      5.82 o 
   8   8   1       93.91       84.66      2.35 o 
   9   8   1      193.37      176.29      4.69 o 
  10   8   1      266.43      270.52      5.99 o 
  11   8   1       19.88       18.27      2.03 o 
  12   8   1        4.69        3.46      1.19 o 
  13   8   1      430.17      412.24      8.21 o 
  14   8   1       47.76       45.69      6.23 o 
  15   8   1       12.24       12.22      2.49 o 
  16   8   1      220.79      237.13      5.77 o 
  17   8   1      148.10      153.96      4.26 o 
  18   8   1     1532.13     1551.38     16.21 o 
   1   9   1       15.81       17.33      0.81 o 
   2   9   1      155.57      129.55      1.94 o 
   3   9   1       43.49       37.82      1.21 o 
   4   9   1      147.24      153.82      2.43 o 
   5   9   1      130.50      152.77      2.42 o 
   6   9   1        3.81        2.32      0.74 o 
   7   9   1      998.64      968.96     10.85 o 
   8   9   1        0.34        3.34      1.36 o 
   9   9   1        4.60        1.46      1.61 o 
  10   9   1       55.29       56.59      3.84 o 
  11   9   1       67.90       73.98      4.30 o 
  12   9   1       27.39       33.88      3.69 o 
  13   9   1        5.06        3.69      1.60 o 
  14   9   1       48.57       55.51      5.53 o 
  15   9   1      295.23      312.16      7.51 o 
  16   9   1       22.50       24.61      2.47 o 
   0  10   1      533.75      610.03      8.46 o 
   1  10   1        0.33        1.47      0.60 o 
   2  10   1      420.94      407.37      4.46 o 
   3  10   1        0.14        0.94      0.81 o 
   4  10   1      748.02      688.45      7.31 o 
   5  10   1       60.00       64.89      2.44 o 
   6  10   1      549.81      522.61      6.48 o 
   7  10   1        3.55        2.52      0.90 o 
   8  10   1        3.51        0.53      1.53 o 
   9  10   1       33.65       20.57      2.68 o 
  10  10   1       33.74       26.94      3.04 o 
  11  10   1       89.47      102.95      5.07 o 
  12  10   1      164.46      163.03      9.99 o 
  13  10   1        0.15        0.07      1.61 o 
  14  10   1        4.10        4.69      1.88 o 
   1  11   1       26.48       33.80      1.67 o 
   2  11   1       19.08       20.50      1.49 o 
   3  11   1       32.76       35.14      1.82 o 
   4  11   1        0.00        2.58      0.84 o 
   5  11   1      808.88      825.62      9.22 o 
   6  11   1      101.44      105.34      3.02 o 
   7  11   1      140.03      141.38      4.56 o 
   8  11   1       88.76       95.33      4.98 o 
   9  11   1       66.05       66.29      4.38 o 
  10  11   1        2.99        2.53      2.51 o 
  11  11   1       91.69      104.05      7.30 o 
  12  11   1      135.92      130.08      5.91 o 
   0  12   1       49.65       50.57      3.32 o 
   1  12   1       39.79       43.91      2.21 o 
   2  12   1       62.92       68.68      2.69 o 
   3  12   1       50.27       57.30      2.39 o 
   4  12   1      734.59      711.70      8.53 o 
   5  12   1      312.04      311.05      7.71 o 
   6  12   1      160.24      150.58      4.34 o 
   7  12   1       16.99       17.35      2.01 o 
   8  12   1      156.93      159.20      5.33 o 
   9  12   1       11.32        6.22      2.38 o 
   1  13   1      800.19      847.73     10.73 o 
   2  13   1      494.01      542.00      7.95 o 
   0   0   2    16767.69    15683.59    286.66 o 
   1   0   2     4957.62     5032.80     36.88 o 
   2   0   2      585.01      612.52      5.12 o 
   3   0   2    11245.60    11465.17     84.46 o 
   4   0   2     4001.91     3738.78     27.68 o 
   5   0   2      535.38      557.21      5.17 o 
   6   0   2     1261.27     1391.02     10.96 o 
   7   0   2     2789.26     2853.28     21.64 o 
   8   0   2    10836.98    10037.45     73.36 o 
   9   0   2      703.48      820.76      7.61 o 
  10   0   2     3364.77     3520.86     26.65 o 
  11   0   2      176.72      164.32      2.28 o 
  12   0   2     3196.91     3081.69     25.18 o 
  13   0   2      431.22      452.50      5.25 o 
  14   0   2     2335.37     2287.99     21.43 o 
  15   0   2      290.74      313.34      6.40 o 
  16   0   2      175.78      180.64      4.72 o 
  17   0   2       38.29       39.15      3.86 o 
  18   0   2       33.91       23.09      2.10 o 
  19   0   2      438.88      441.02      8.64 o 
  20   0   2       89.87       93.35      4.79 o 
  21   0   2       50.60       49.53      6.79 o 
  22   0   2     1085.76     1124.85     34.35 o 
   1   1   2     1079.65     1058.56      5.88 o 
   2   1   2      176.73      195.13      1.47 o 
   3   1   2     5241.19     5451.10     28.27 o 
   4   1   2      667.32      639.85      3.83 o 
   5   1   2     1036.06      964.00      5.54 o 
   6   1   2       14.66       37.68      0.64 o 
   7   1   2     2687.27     2747.12     14.71 o 
   8   1   2        8.45        0.01      0.25 o 
   9   1   2     3385.46     3169.77     17.00 o 
  10   1   2      426.93      366.68      2.68 o 
  11   1   2     7195.74     7559.25     39.48 o 
  12   1   2       48.09       31.46      0.83 o 
  13   1   2     1414.73     1293.45      8.34 o 
  14   1   2       21.11        9.67      0.74 o 
  15   1   2       50.14       69.39      1.83 o 
  16   1   2       64.72       48.07      1.76 o 
  17   1   2      142.53      125.48      4.76 o 
  18   1   2       33.17       27.73      1.99 o 
  19   1   2      222.31      241.80      5.49 o 
  20   1   2       97.15      100.33      3.63 o 
  21   1   2      698.24      641.06     26.19 o 
  22   1   2       89.56       81.39      5.53 o 
   0   2   2      774.11      782.92      6.96 o 
   1   2   2    10788.76    11406.00     65.69 o 
   2   2   2     3952.88     3874.69     20.86 o 
   3   2   2        8.23       10.14      0.47 o 
   4   2   2        6.61        2.05      0.26 o 
   5   2   2     5899.70     6243.23     32.40 o 
   6   2   2     5441.43     5906.79     30.74 o 
   7   2   2     6239.25     6684.29     34.76 o 
   8   2   2     2052.24     2008.15     11.05 o 
   9   2   2       39.72       59.17      0.88 o 
  10   2   2     2922.99     2982.98     16.75 o 
  11   2   2     1041.10     1033.04      6.58 o 
  12   2   2      155.05      140.91      1.65 o 
  13   2   2     2579.43     2556.41     16.52 o 
  14   2   2     1002.54      997.86      8.00 o 
  15   2   2        0.81        0.64      0.63 o 
  16   2   2      177.08      192.02      5.55 o 
  17   2   2      146.65      147.89      3.88 o 
  18   2   2      610.66      606.99      8.83 o 
  19   2   2      663.53      666.94      9.62 o 
  20   2   2      264.12      253.10      7.01 o 
  21   2   2        3.84        4.60      1.34 o 
  22   2   2      653.64      662.66     11.18 o 
   1   3   2        4.49        1.21      0.19 o 
   2   3   2      689.87      623.27      3.91 o 
   3   3   2     1152.43     1095.88      6.41 o 
   4   3   2      231.76      194.55      1.60 o 
   5   3   2     6951.91     7336.96     38.03 o 
   6   3   2       21.50       32.59      0.65 o 
   7   3   2      824.04      929.04      5.54 o 
   8   3   2      239.49      235.06      1.95 o 
   9   3   2      441.09      385.58      2.91 o 
  10   3   2      102.77      161.87      1.69 o 
  11   3   2      195.21      204.92      2.00 o 
  12   3   2      124.88      106.74      2.21 o 
  13   3   2      225.59      218.31      2.73 o 
  14   3   2      165.15      159.80      2.67 o 
  15   3   2      749.63      765.36      7.63 o 
  16   3   2       73.46       81.05      3.25 o 
  17   3   2     1016.70      996.24     12.60 o 
  18   3   2      100.35       87.93      3.11 o 
  19   3   2      627.18      615.17      9.29 o 
  20   3   2      165.45      163.37      4.39 o 
  21   3   2       19.48       18.93      2.03 o 
  22   3   2       45.58       34.53      2.54 o 
   0   4   2        0.95       10.38      0.57 o 
   1   4   2      203.20      184.64      1.53 o 
   2   4   2     1323.34     1254.61      7.10 o 
   3   4   2       70.41       94.88      1.08 o 
   4   4   2     1579.90     1756.09     10.07 o 
   5   4   2      123.46      140.13      1.41 o 
   6   4   2      184.81      140.53      1.36 o 
   7   4   2      389.59      445.57      3.10 o 
   8   4   2        6.61        8.51      0.49 o 
   9   4   2      127.60      105.13      1.31 o 
  10   4   2      656.22      651.81      5.01 o 
  11   4   2       29.95       38.50      1.10 o 
  12   4   2      136.93      134.43      2.29 o 
  13   4   2      322.05      293.55      3.64 o 
  14   4   2      130.14      120.42      2.43 o 
  15   4   2       20.73       29.45      1.55 o 
  16   4   2     1490.02     1448.64     16.76 o 
  17   4   2        7.68       11.91      1.63 o 
  18   4   2      366.47      349.46      6.33 o 
  19   4   2       66.00       66.45      3.37 o 
  20   4   2      585.75      604.99      9.44 o 
  21   4   2        2.93        3.89      1.41 o 
   1   5   2     2217.71     2411.98     13.14 o 
   2   5   2     1313.55     1209.91      7.00 o 
   3   5   2      137.69      167.53      1.55 o 
   4   5   2      484.92      571.30      3.75 o 
   5   5   2       61.92       49.99      0.86 o 
   6   5   2       99.09      121.97      1.33 o 
   7   5   2      333.19      385.48      3.03 o 
   8   5   2      363.50      355.95      2.98 o 
   9   5   2       23.97       23.34      0.82 o 
  10   5   2      351.54      349.33      4.18 o 
  11   5   2      744.46      713.11      7.15 o 
  12   5   2        1.44       -0.39      0.67 o 
  13   5   2       13.33       12.16      1.23 o 
  14   5   2      210.23      211.24      4.03 o 
  15   5   2      239.14      230.94      4.11 o 
  16   5   2      569.25      560.74      7.79 o 
  17   5   2       56.55       64.44      2.70 o 
  18   5   2        6.54        9.22      1.61 o 
  19   5   2       78.48       81.81      3.44 o 
  20   5   2      258.38      254.47      5.69 o 
  21   5   2        2.11        2.71      1.39 o 
   0   6   2       15.57       13.98      0.94 o 
   1   6   2        1.45        0.89      0.37 o 
   2   6   2      195.94      174.00      1.71 o 
   3   6   2      388.74      368.86      2.77 o 
   4   6   2       10.20        5.86      0.59 o 
   5   6   2        0.00        3.46      0.47 o 
   6   6   2      969.89     1036.08      6.89 o 
   7   6   2       40.20       55.06      1.17 o 
   8   6   2     2336.39     2173.27     15.67 o 
   9   6   2      523.64      501.23      6.13 o 
  10   6   2      174.47      173.30      3.70 o 
  11   6   2       46.01       39.32      2.25 o 
  12   6   2        0.10        1.64      0.86 o 
  13   6   2      132.56      136.29      4.11 o 
  14   6   2        0.10       -0.25      0.95 o 
  15   6   2      100.02      106.42      3.34 o 
  16   6   2       26.24       33.00      2.08 o 
  17   6   2       59.25       75.56      3.03 o 
  18   6   2        2.24        2.83      1.22 o 
  19   6   2        2.08        1.57      1.19 o 
  20   6   2       99.68       97.46      3.61 o 
   1   7   2       43.87       41.01      0.87 o 
   2   7   2      669.98      728.24      4.79 o 
   3   7   2      400.53      392.27      3.11 o 
   4   7   2      805.56      711.76      4.96 o 
   5   7   2     2669.80     2625.14     16.33 o 
   6   7   2        9.59        8.49      0.70 o 
   7   7   2      583.61      591.71      7.52 o 
   8   7   2      593.58      578.92      9.73 o 
   9   7   2      792.99      747.70      8.61 o 
  10   7   2      360.50      339.90      5.85 o 
  11   7   2       30.60       37.03      2.23 o 
  12   7   2       92.47       91.67      4.10 o 
  13   7   2       91.22       86.44      3.97 o 
  14   7   2      282.20      295.42      7.04 o 
  15   7   2       70.64       79.10      4.21 o 
  16   7   2       63.12       57.67      2.74 o 
  17   7   2      412.61      404.13      6.74 o 
  18   7   2      102.94       95.86      3.52 o 
  19   7   2      567.82      605.93      9.03 o 
   0   8   2       54.20       50.77      2.01 o 
   1   8   2      154.01      136.13      1.69 o 
   2   8   2     1467.20     1487.50      9.87 o 
   3   8   2     1312.32     1227.34      8.74 o 
   4   8   2      767.37      756.82      5.96 o 
   5   8   2       23.14       27.97      1.33 o 
   6   8   2     1478.40     1388.43     12.21 o 
   7   8   2      313.95      280.15      4.01 o 
   8   8   2      422.47      428.50      5.93 o 
   9   8   2      644.45      639.30      8.98 o 
  10   8   2        8.67        7.55      1.32 o 
  11   8   2        1.31        0.33      1.24 o 
  12   8   2      371.04      365.18      8.48 o 
  13   8   2      207.37      205.09      5.59 o 
  14   8   2      246.42      248.67      6.33 o 
  15   8   2      282.09      269.73      7.80 o 
  16   8   2     1421.62     1442.78     23.61 o 
  17   8   2        0.18       -0.51      1.38 o 
   1   9   2     3138.67     3144.70     21.26 o 
   2   9   2      133.20      134.26      2.36 o 
   3   9   2      550.56      537.58      5.94 o 
   4   9   2       76.50       70.06      1.97 o 
   5   9   2      363.98      342.27      4.43 o 
   6   9   2        1.01        5.64      1.03 o 
   7   9   2       42.04       39.75      2.12 o 
   8   9   2      207.67      183.37      4.66 o 
   9   9   2      707.12      698.49     13.44 o 
  10   9   2        1.14       -0.57      1.58 o 
  11   9   2      281.17      305.50      8.37 o 
  12   9   2       47.52       45.89      7.62 o 
  13   9   2      877.37      852.56     16.21 o 
  14   9   2       99.98       98.46      5.50 o 
  15   9   2      662.63      656.24     14.06 o 
  16   9   2       80.72       70.26      5.07 o 
   0  10   2     1700.03     1652.13     23.98 o 
   1  10   2      794.10      758.31      9.21 o 
   2  10   2     2291.93     2200.51     19.97 o 
   3  10   2      102.25       97.93      2.55 o 
   4  10   2      637.49      631.67      7.51 o 
   5  10   2      311.81      290.89      4.51 o 
   6  10   2       59.36       60.22      2.19 o 
   7  10   2      548.52      515.58      7.99 o 
   8  10   2        2.50        2.26      1.88 o 
   9  10   2        1.76        2.14      1.82 o 
  10  10   2      762.66      783.44     15.21 o 
  11  10   2      213.29      200.88      6.96 o 
  12  10   2      952.69      927.41     17.37 o 
  13  10   2      192.82      190.23     10.71 o 
  14  10   2      627.02      617.37     13.68 o 
   1  11   2     1553.00     1523.32     16.12 o 
   2  11   2        0.93        4.94      1.24 o 
   3  11   2      647.83      654.12      8.59 o 
   4  11   2       36.32       39.01      2.21 o 
   5  11   2      102.73      107.70      3.13 o 
   6  11   2      141.23      138.70      3.51 o 
   7  11   2      592.78      611.79     10.81 o 
   8  11   2       59.80       58.92      3.61 o 
   9  11   2       55.76       57.56      4.89 o 
  10  11   2       58.33       72.81      7.09 o 
  11  11   2      276.19      285.37      8.58 o 
   0  12   2      901.74      953.39     16.35 o 
   1  12   2       11.49       14.91      1.63 o 
   2  12   2       96.32      102.08      3.16 o 
   3  12   2        2.54        2.94      1.11 o 
   4  12   2     1016.88     1006.98     12.02 o 
   5  12   2        4.33        5.22      1.88 o 
   6  12   2       27.30       34.07      3.95 o 
   7  12   2        2.38        2.58      1.90 o 
   8  12   2      207.90      212.78      7.42 o 
   1   1   3       18.88       35.96      0.59 o 
   2   1   3     1997.51     2227.80     12.05 o 
   3   1   3     1768.34     1889.00     10.35 o 
   4   1   3     2547.62     2853.37     15.30 o 
   5   1   3      391.91      412.46      2.85 o 
   6   1   3       28.32       43.61      0.76 o 
   7   1   3      977.60      957.51      5.77 o 
   8   1   3      320.21      346.14      2.61 o 
   9   1   3       27.95       32.47      0.80 o 
  10   1   3      394.00      380.75      2.97 o 
  11   1   3      135.57      160.66      1.66 o 
  12   1   3       17.74       19.03      0.75 o 
  13   1   3       22.39       29.20      0.97 o 
  14   1   3        6.29        4.96      0.71 o 
  15   1   3       87.28       97.69      2.00 o 
  16   1   3       21.62       26.13      1.42 o 
  17   1   3      481.67      463.65      6.12 o 
  18   1   3      102.20      106.63      3.01 o 
  19   1   3      236.69      246.43      5.32 o 
  20   1   3       11.44       11.73      1.64 o 
  21   1   3       41.09       41.08      2.97 o 
  22   1   3       64.60       63.59      6.48 o 
   0   2   3      357.89      378.26      4.01 o 
   1   2   3     1872.33     2067.11     12.08 o 
   2   2   3        0.48       18.15      0.49 o 
   3   2   3     1502.00     1730.74      9.90 o 
   4   2   3     3196.33     3459.12     18.37 o 
   5   2   3     1245.48     1373.91      7.82 o 
   6   2   3     4575.78     4803.18     25.32 o 
   7   2   3       37.48       32.45      0.71 o 
   8   2   3      878.48      802.37      5.05 o 
   9   2   3        0.91        0.05      0.29 o 
  10   2   3       26.27       27.98      0.81 o 
  11   2   3      548.87      529.85      3.95 o 
  12   2   3      362.55      345.55      3.08 o 
  13   2   3      168.72      163.45      1.99 o 
  14   2   3     2212.56     2136.09     14.98 o 
  15   2   3       19.75       26.29      1.39 o 
  16   2   3      825.36      799.21     10.84 o 
  17   2   3       40.63       41.21      2.35 o 
  18   2   3      793.59      822.65     11.15 o 
  19   2   3       16.03       18.78      1.89 o 
  20   2   3        2.69        3.70      1.42 o 
  21   2   3       30.88       27.51      3.50 o 
  22   2   3       83.27       92.98      3.82 o 
   1   3   3     1144.26     1097.32      7.19 o 
   2   3   3        6.06        3.07      0.34 o 
   3   3   3     4886.57     5008.45     27.13 o 
   4   3   3     1523.85     1601.44      9.32 o 
   5   3   3      712.72      716.37      4.48 o 
   6   3   3     1100.95     1190.03      6.97 o 
   7   3   3     1183.56     1324.33      7.73 o 
   8   3   3       40.40       28.74      0.74 o 
   9   3   3      131.49      101.90      1.30 o 
  10   3   3      460.90      462.02      3.54 o 
  11   3   3     2078.32     2123.24     12.89 o 
  12   3   3      134.36      146.62      1.98 o 
  13   3   3      302.88      269.68      3.08 o 
  14   3   3      228.23      206.49      3.10 o 
  15   3   3      445.97      483.85      6.73 o 
  16   3   3       48.76       49.24      2.38 o 
  17   3   3      621.95      586.83      8.80 o 
  18   3   3        8.78        8.09      1.47 o 
  19   3   3      809.57      810.43     11.40 o 
  20   3   3      327.92      341.69      6.69 o 
  21   3   3      345.24      355.33      7.02 o 
   0   4   3     7066.75     7715.08     60.76 o 
   1   4   3      569.74      667.09      4.34 o 
   2   4   3     5849.18     5557.06     29.07 o 
   3   4   3     1604.14     1791.10     10.63 o 
   4   4   3       32.06       35.14      0.92 o 
   5   4   3      377.34      453.49      3.15 o 
   6   4   3      485.72      464.30      3.26 o 
   7   4   3     1322.85     1418.36      8.25 o 
   8   4   3     1171.42     1156.02      6.99 o 
   9   4   3       91.07       97.29      1.28 o 
  10   4   3     3536.04     3512.76     20.59 o 
  11   4   3       58.30       53.02      1.46 o 
  12   4   3      991.41      979.35      7.46 o 
  13   4   3     1396.06     1388.30     11.61 o 
  14   4   3      841.88      808.78      8.72 o 
  15   4   3       38.09       40.27      2.03 o 
  16   4   3       70.70       78.27      2.96 o 
  17   4   3        6.17        4.52      1.21 o 
  18   4   3      517.20      505.79      8.31 o 
  19   4   3      315.34      307.95      6.33 o 
  20   4   3      941.96      912.01     12.72 o 
  21   4   3       20.96       20.62      2.17 o 
   1   5   3     1803.76     1860.47     10.38 o 
   2   5   3      156.88      136.14      1.45 o 
   3   5   3     1792.93     1764.47      9.95 o 
   4   5   3        2.88        3.78      0.36 o 
   5   5   3     2319.38     2238.30     12.44 o 
   6   5   3        0.53       -0.01      0.29 o 
   7   5   3      651.90      625.12      4.51 o 
   8   5   3       27.54       27.83      0.89 o 
   9   5   3     1316.40     1283.95     13.95 o 
  10   5   3       27.02       17.87      1.10 o 
  11   5   3      985.90     1058.25     10.76 o 
  12   5   3       18.59       16.67      1.23 o 
  13   5   3     1226.48     1163.59     11.11 o 
  14   5   3       18.09       18.93      1.46 o 
  15   5   3     1032.75     1009.87     12.97 o 
  16   5   3       23.39       23.05      1.99 o 
  17   5   3      337.55      337.53      6.54 o 
  18   5   3        9.38        8.46      1.63 o 
  19   5   3      731.41      780.28     11.46 o 
  20   5   3       55.69       57.14      3.27 o 
   0   6   3       24.87       28.96      1.51 o 
   1   6   3       55.69       25.36      0.71 o 
   2   6   3     3495.64     3379.39     18.27 o 
   3   6   3      667.92      597.64      4.19 o 
   4   6   3      620.76      673.26      4.85 o 
   5   6   3        0.24        0.17      0.37 o 
   6   6   3     2226.49     2110.62     15.87 o 
   7   6   3      374.83      366.74      4.39 o 
   8   6   3      430.38      474.63      6.72 o 
   9   6   3      139.68      133.96      2.98 o 
  10   6   3      759.29      734.20      9.75 o 
  11   6   3        2.78        5.32      1.21 o 
  12   6   3     1239.65     1219.33     14.47 o 
  13   6   3      427.89      417.96      7.13 o 
  14   6   3      677.96      654.68      8.70 o 
  15   6   3       18.66       15.25      1.58 o 
  16   6   3      981.37      996.01     12.07 o 
  17   6   3        2.31        2.38      1.18 o 
  18   6   3      161.11      165.78      4.25 o 
  19   6   3      121.05      135.00      5.45 o 
   1   7   3     1824.73     1776.32     13.60 o 
   2   7   3       57.83       68.13      1.42 o 
   3   7   3      179.17      186.03      2.32 o 
   4   7   3      499.10      438.32      4.38 o 
   5   7   3      327.16      342.29      4.39 o 
   6   7   3      664.39      668.44      9.54 o 
   7   7   3      478.83      508.29      7.84 o 
   8   7   3       23.81       21.13      2.10 o 
   9   7   3     1558.15     1381.16     45.36 o 
  10   7   3      182.61      174.62      7.73 o 
  11   7   3      738.64      742.30     13.18 o 
  12   7   3      267.32      284.36      7.24 o 
  13   7   3      568.79      554.56     11.18 o 
  14   7   3        3.41        4.56      1.45 o 
  15   7   3      450.98      485.99      9.28 o 
  16   7   3       44.01       41.73      2.64 o 
  17   7   3       12.77       11.53      1.64 o 
  18   7   3      105.16      113.25      4.11 o 
   0   8   3       97.23      102.90      2.84 o 
   1   8   3     1336.50     1449.19     11.13 o 
   2   8   3      541.92      528.58      5.51 o 
   3   8   3        0.00       -0.40      0.75 o 
   4   8   3      461.81      484.37      5.51 o 
   5   8   3      848.75      858.61      9.86 o 
   6   8   3      921.38      854.15     10.74 o 
   7   8   3      312.39      328.68      5.57 o 
   8   8   3       50.22       62.28      2.88 o 
   9   8   3      399.39      338.62     22.81 o 
  10   8   3      655.04      614.81     17.78 o 
  11   8   3      643.71      623.44     15.35 o 
  12   8   3      151.77      157.87     11.18 o 
  13   8   3        0.83        2.00      2.26 o 
  14   8   3      189.69      204.51      8.53 o 
  15   8   3      271.29      285.04     10.57 o 
  16   8   3       49.75       51.97      4.43 o 
  17   8   3      216.79      217.66      7.50 o 
   1   9   3        1.11        0.74      0.78 o 
   2   9   3       13.48        9.08      0.93 o 
   3   9   3       54.10       56.74      2.36 o 
   4   9   3        3.99        2.53      0.99 o 
   5   9   3      113.77       92.30      2.45 o 
   6   9   3      100.62      100.61      2.83 o 
   7   9   3     1201.65     1186.15     14.52 o 
   8   9   3        2.45        7.59      1.62 o 
   9   9   3        0.69       -0.21      1.53 o 
  10   9   3        3.38        5.16      1.88 o 
  11   9   3        1.05       -1.03      1.82 o 
  12   9   3        1.25       -1.20      1.92 o 
  13   9   3       26.88       19.11      3.64 o 
  14   9   3        4.80        7.30      2.88 o 
  15   9   3      253.38      255.71     10.28 o 
   0  10   3        0.55        0.71      1.35 o 
   1  10   3      134.66      143.77      3.82 o 
   2  10   3       94.82       92.19      3.13 o 
   3  10   3       17.97       26.22      1.88 o 
   4  10   3       65.21       62.21      2.67 o 
   5  10   3      239.44      240.66      4.63 o 
   6  10   3        2.49        3.43      1.23 o 
   7  10   3      130.73      145.49      4.76 o 
   8  10   3        1.26        1.40      2.26 o 
   9  10   3       78.90       81.34      6.53 o 
  10  10   3      104.51      114.74      6.42 o 
  11  10   3       76.23       79.42      6.23 o 
  12  10   3      126.05      121.20      5.87 o 
  13  10   3      173.16      189.50      7.12 o 
   1  11   3      127.37      146.34      3.71 o 
   2  11   3       58.64       58.46      2.71 o 
   3  11   3        1.75        0.82      1.13 o 
   4  11   3       82.50       85.06      3.04 o 
   5  11   3       70.98       72.14      2.82 o 
   6  11   3        4.79        5.29      1.42 o 
   7  11   3        0.26       -1.59      1.82 o 
   8  11   3        0.00        1.55      1.91 o 
   9  11   3      332.26      353.17     12.28 o 
  10  11   3       16.89       16.98      3.95 o 
   0  12   3        2.27        1.15      1.73 o 
   1  12   3       56.22       56.29      2.84 o 
   2  12   3       35.47       34.66      2.38 o 
   3  12   3       20.81       16.20      1.76 o 
   4  12   3      362.08      359.01      6.40 o 
   5  12   3       29.88       30.92      2.89 o 
   6  12   3      347.82      344.92      8.00 o 
   0   0   4     2277.21     2152.33     23.81 o 
   1   0   4      420.16      404.30      4.09 o 
   2   0   4     5398.06     5390.20     40.09 o 
   3   0   4     5627.18     6064.92     44.96 o 
   4   0   4     1974.44     2053.85     17.29 o 
   5   0   4      163.51      130.13      2.02 o 
   6   0   4     6236.51     6457.98     47.96 o 
   7   0   4       52.77       71.86      1.52 o 
   8   0   4       64.82       44.89      1.29 o 
   9   0   4     3813.82     3946.29     30.15 o 
  10   0   4      472.48      457.30      4.89 o 
  11   0   4      148.65      162.44      3.38 o 
  12   0   4      414.70      411.50      5.88 o 
  13   0   4       93.97       82.06      2.29 o 
  14   0   4     4183.52     4141.73     37.37 o 
  15   0   4      270.79      284.28     11.88 o 
  16   0   4     1098.53     1133.67     15.34 o 
  17   0   4      614.85      583.91      9.59 o 
  18   0   4     3585.54     3531.61     40.58 o 
  19   0   4       16.21       16.04      4.35 o 
  20   0   4      231.03      212.63     10.52 o 
  21   0   4        7.25       11.22      2.19 o 
   1   1   4     3529.21     3711.88     19.80 o 
   2   1   4      604.34      752.14      4.89 o 
   3   1   4     6203.46     6135.08     32.15 o 
   4   1   4       55.56       40.57      0.79 o 
   5   1   4      469.99      497.34      3.55 o 
   6   1   4        3.99        3.73      0.38 o 
   7   1   4     1232.63     1096.20      6.67 o 
   8   1   4        4.41        8.84      0.54 o 
   9   1   4        6.19       17.66      0.68 o 
  10   1   4        0.06        2.77      0.42 o 
  11   1   4     2027.11     1843.35     10.70 o 
  12   1   4      273.83      237.91      2.51 o 
  13   1   4      355.29      395.28      3.57 o 
  14   1   4       20.79       29.23      1.24 o 
  15   1   4     1397.73     1323.67     10.81 o 
  16   1   4      116.23      124.48      2.73 o 
  17   1   4     1013.55     1012.07     10.85 o 
  18   1   4       31.72       30.92      1.86 o 
  19   1   4     1440.49     1393.79     14.33 o 
  20   1   4       45.28       51.75      3.10 o 
  21   1   4      392.89      420.19      8.03 o 
   0   2   4     6658.04     6973.68     71.01 o 
   1   2   4      198.50      206.07      1.82 o 
   2   2   4     4541.76     4792.49     26.12 o 
   3   2   4     1841.92     1925.47     11.15 o 
   4   2   4       86.87       38.10      1.03 o 
   5   2   4      869.21      865.42      5.38 o 
   6   2   4       28.86       21.75      0.66 o 
   7   2   4       61.65       42.47      0.87 o 
   8   2   4      279.55      269.43      2.35 o 
   9   2   4      501.23      464.46      3.47 o 
  10   2   4     1783.14     1846.37     10.71 o 
  11   2   4      406.03      372.04      3.21 o 
  12   2   4     1588.05     1600.29      9.93 o 
  13   2   4       52.40       47.64      1.29 o 
  14   2   4     1113.16     1090.88     11.02 o 
  15   2   4      242.34      251.48      4.18 o 
  16   2   4      167.39      178.43      3.59 o 
  17   2   4       98.06       95.26      2.75 o 
  18   2   4      125.08      114.24      3.43 o 
  19   2   4        3.30        2.19      1.19 o 
  20   2   4      336.95      335.60      6.26 o 
  21   2   4       85.03       87.33      3.56 o 
   1   3   4     1221.85     1174.56      7.87 o 
   2   3   4        2.21        3.77      0.38 o 
   3   3   4      228.31      225.16      1.99 o 
   4   3   4       37.66       43.72      0.86 o 
   5   3   4      418.92      460.84      4.00 o 
   6   3   4       85.55       61.34      1.04 o 
   7   3   4      302.40      252.52      2.34 o 
   8   3   4        0.87        3.85      0.78 o 
   9   3   4      985.16     1009.23      6.78 o 
  10   3   4       93.63       75.12      1.34 o 
  11   3   4      734.94      712.07      5.52 o 
  12   3   4       94.56       96.13      1.80 o 
  13   3   4      581.36      633.18      5.80 o 
  14   3   4        1.82        3.13      0.86 o 
  15   3   4      431.03      393.89      5.79 o 
  16   3   4      117.83      110.69      3.26 o 
  17   3   4        5.26        3.41      1.23 o 
  18   3   4       34.43       35.78      2.52 o 
  19   3   4      150.28      167.56      4.64 o 
  20   3   4       15.62       21.27      2.18 o 
   0   4   4     5090.15     5852.65     46.82 o 
   1   4   4      602.18      547.79      4.46 o 
   2   4   4      245.00      318.91      2.93 o 
   3   4   4      116.37      100.95      1.42 o 
   4   4   4       31.27       26.18      0.72 o 
   5   4   4     1152.38     1135.70      6.89 o 
   6   4   4     3449.16     3599.66     20.15 o 
   7   4   4      386.88      373.84      3.08 o 
   8   4   4      350.96      374.93      3.98 o 
   9   4   4       70.51       51.93      1.22 o 
  10   4   4      376.81      356.92      3.79 o 
  11   4   4      280.51      294.69      3.62 o 
  12   4   4       12.39        6.41      0.79 o 
  13   4   4      369.71      349.03      4.77 o 
  14   4   4       14.40       13.50      1.31 o 
  15   4   4       17.54       14.51      1.37 o 
  16   4   4       87.38       90.48      3.28 o 
  17   4   4        9.87       11.43      1.64 o 
  18   4   4       58.83       63.97      3.00 o 
  19   4   4       70.77       79.52      3.48 o 
  20   4   4       16.24       21.01      2.15 o 
   1   5   4     1816.88     1912.05     12.21 o 
   2   5   4      622.43      620.88      4.83 o 
   3   5   4      391.97      367.40      3.30 o 
   4   5   4      111.48      129.93      1.77 o 
   5   5   4     1534.02     1549.29     10.70 o 
   6   5   4       64.25       66.93      1.54 o 
   7   5   4     1253.03     1276.72     11.76 o 
   8   5   4       10.26        7.84      0.80 o 
   9   5   4      455.59      423.51      4.98 o 
  10   5   4        3.14        0.75      0.62 o 
  11   5   4      492.32      492.34      6.22 o 
  12   5   4       13.33       10.31      1.40 o 
  13   5   4      195.53      191.65      3.77 o 
  14   5   4        7.88        9.64      1.32 o 
  15   5   4        0.13       -0.48      0.89 o 
  16   5   4       10.84       11.80      1.40 o 
  17   5   4        0.01       -0.05      1.08 o 
  18   5   4       11.47       15.37      1.81 o 
  19   5   4       20.98       19.19      2.02 o 
   0   6   4     1396.55     1442.11     15.46 o 
   1   6   4      484.23      493.92      4.67 o 
   2   6   4      627.88      543.81      5.03 o 
   3   6   4      214.51      207.54      2.50 o 
   4   6   4        3.88       10.55      1.06 o 
   5   6   4        1.63        4.30      0.76 o 
   6   6   4        0.11        0.52      0.68 o 
   7   6   4      549.78      524.08      6.82 o 
   8   6   4        0.12        0.48      0.67 o 
   9   6   4        3.04        2.79      1.16 o 
  10   6   4        1.47        2.26      1.21 o 
  11   6   4        0.00       -0.36      0.95 o 
  12   6   4       26.34       31.92      2.37 o 
  13   6   4      155.23      140.47      4.10 o 
  14   6   4      348.70      323.71      6.61 o 
  15   6   4       49.35       50.11      3.00 o 
  16   6   4      235.91      251.58      5.29 o 
  17   6   4       23.45       27.53      2.48 o 
  18   6   4       54.28       56.64      3.55 o 
   1   7   4       15.73       16.45      0.99 o 
   2   7   4       13.79       13.64      0.94 o 
   3   7   4      580.03      563.29      5.35 o 
   4   7   4       58.36       56.35      2.04 o 
   5   7   4     2606.10     2746.17     23.83 o 
   6   7   4       10.64       14.25      1.17 o 
   7   7   4      515.30      461.14      6.85 o 
   8   7   4      152.05      172.34      4.33 o 
   9   7   4      156.89      157.22      4.12 o 
  10   7   4       95.50       75.58      7.55 o 
  11   7   4       81.33       77.01      4.97 o 
  12   7   4       30.05       29.52      3.04 o 
  13   7   4       34.82       40.71      3.68 o 
  14   7   4      106.55      116.69      5.94 o 
  15   7   4      386.31      385.69      8.53 o 
  16   7   4        7.46        2.65      1.71 o 
  17   7   4      911.78      913.95     13.21 o 
   0   8   4      535.02      516.45      8.82 o 
   1   8   4        0.12       -0.67      0.67 o 
   2   8   4      610.91      598.51      7.54 o 
   3   8   4        0.27        0.80      0.89 o 
   4   8   4      505.83      510.56      6.72 o 
   5   8   4        8.57       12.08      1.61 o 
   6   8   4     3345.36     3302.79     37.64 o 
   7   8   4       14.91       15.51      2.53 o 
   8   8   4     1002.87     1025.11     19.97 o 
   9   8   4       10.30        8.77      1.86 o 
  10   8   4      128.93      124.30      8.39 o 
  11   8   4       53.79       67.04      5.34 o 
  12   8   4       34.32       36.91      4.32 o 
  13   8   4       18.20       20.98      3.52 o 
  14   8   4       79.16       93.98      6.42 o 
  15   8   4        0.40        1.60      3.00 o 
  16   8   4      942.06      960.04     18.33 o 
   1   9   4      625.52      633.09      8.31 o 
   2   9   4       90.31      102.52      3.00 o 
   3   9   4      226.85      204.83      4.20 o 
   4   9   4       10.74       13.10      1.44 o 
   5   9   4      573.98      572.76      7.80 o 
   6   9   4       13.10       14.09      1.76 o 
   7   9   4      721.35      733.08     13.58 o 
   8   9   4        3.46        6.60      2.29 o 
   9   9   4     1658.19     1668.90     47.53 o 
  10   9   4        8.98       10.39      4.79 o 
  11   9   4      982.33      964.67     32.75 o 
  12   9   4        1.44        6.39      4.39 o 
  13   9   4      418.42      445.97     13.76 o 
  14   9   4        1.54       -1.29      5.19 o 
   0  10   4      683.63      644.23     12.29 o 
   1  10   4      133.69      132.42      3.52 o 
   2  10   4      985.74     1018.39     12.07 o 
   3  10   4       13.11       16.18      1.65 o 
   4  10   4      163.10      157.82      3.86 o 
   5  10   4        1.20       -0.38      1.05 o 
   6  10   4      188.36      179.20      5.20 o 
   7  10   4      119.74      101.15      4.00 o 
   8  10   4      453.78      443.75     11.85 o 
   9  10   4        8.30        9.19      4.79 o 
  10  10   4     2181.37     2114.28     58.32 o 
  11  10   4       29.30       34.35      6.79 o 
  12  10   4     1572.11     1549.06     46.34 o 
   1  11   4      666.12      661.51     10.51 o 
   2  11   4       12.02       17.52      2.00 o 
   3  11   4      387.86      380.05      6.43 o 
   4  11   4       52.32       66.01      3.02 o 
   5  11   4       49.49       50.77      3.44 o 
   6  11   4        0.13       -0.62      1.45 o 
   7  11   4      947.84      959.94     18.28 o 
   8  11   4      268.48      247.36      8.30 o 
   9  11   4      329.51      358.20     12.57 o 
   0  12   4       56.55       49.88      3.97 o 
   1  12   4       41.66       45.75      2.77 o 
   2  12   4      322.55      335.47      6.31 o 
   3  12   4       14.15       13.71      1.78 o 
   1   1   5      520.60      529.24      3.94 o 
   2   1   5        2.68        1.11      0.31 o 
   3   1   5      628.96      637.18      4.34 o 
   4   1   5       20.40       39.38      0.95 o 
   5   1   5     1001.20      955.97      6.22 o 
   6   1   5       25.64       21.88      0.88 o 
   7   1   5     1297.87     1305.62      7.94 o 
   8   1   5      442.89      476.64      3.62 o 
   9   1   5       40.23       36.72      1.05 o 
  10   1   5      115.62      117.74      1.66 o 
  11   1   5       15.22       17.75      0.87 o 
  12   1   5      166.92      164.70      2.40 o 
  13   1   5       18.63       20.78      1.16 o 
  14   1   5      444.61      452.83      5.60 o 
  15   1   5      376.93      372.68      5.08 o 
  16   1   5       25.04       23.75      1.72 o 
  17   1   5      274.05      272.78      4.73 o 
  18   1   5        0.81        0.66      1.09 o 
  19   1   5        4.78        3.92      1.20 o 
  20   1   5       72.62       65.99      3.58 o 
   0   2   5      315.12      282.10      4.31 o 
   1   2   5      461.45      363.60      2.77 o 
   2   2   5      149.66      128.25      1.39 o 
   3   2   5      177.82      148.36      1.67 o 
   4   2   5      507.04      518.75      3.89 o 
   5   2   5      112.91      130.95      1.62 o 
   6   2   5     1444.98     1534.60      9.44 o 
   7   2   5      487.03      440.72      3.56 o 
   8   2   5      538.04      507.28      3.97 o 
   9   2   5       87.42       68.75      1.37 o 
  10   2   5     1127.47     1133.53      7.97 o 
  11   2   5       35.43       31.85      1.13 o 
  12   2   5        3.46        1.92      0.62 o 
  13   2   5       74.47       72.33      1.73 o 
  14   2   5      930.94      933.37     10.05 o 
  15   2   5      285.71      295.52      4.80 o 
  16   2   5        0.85       -0.46      1.00 o 
  17   2   5      517.71      486.25      6.73 o 
  18   2   5      532.63      524.47      8.03 o 
  19   2   5      154.11      145.36      4.56 o 
  20   2   5        4.99        3.80      1.51 o 
   1   3   5      489.66      466.25      3.96 o 
   2   3   5      148.53      187.22      2.23 o 
   3   3   5     1349.26     1346.08      9.14 o 
   4   3   5       61.13       51.13      1.20 o 
   5   3   5      296.61      277.85      2.88 o 
   6   3   5       25.95       31.58      1.04 o 
   7   3   5     1788.66     1860.54     13.10 o 
   8   3   5      534.72      502.96      4.40 o 
   9   3   5      710.98      727.38      5.60 o 
  10   3   5       19.29       12.78      0.87 o 
  11   3   5     2174.43     2076.51     15.36 o 
  12   3   5      483.20      456.11      5.05 o 
  13   3   5      211.88      196.45      3.12 o 
  14   3   5      757.15      749.18      8.53 o 
  15   3   5      207.18      216.49      4.30 o 
  16   3   5        9.59       10.19      1.66 o 
  17   3   5      156.81      161.07      6.49 o 
  18   3   5       36.58       37.95      2.46 o 
  19   3   5      395.23      420.65      7.34 o 
   0   4   5     1701.66     1553.65     15.34 o 
   1   4   5        7.68        1.98      0.50 o 
   2   4   5      619.63      616.85      5.44 o 
   3   4   5       10.59        0.94      0.43 o 
   4   4   5     1269.17     1234.79      8.91 o 
   5   4   5      609.70      711.78      6.65 o 
   6   4   5     1076.15     1107.71      9.44 o 
   7   4   5      147.52      127.83      2.32 o 
   8   4   5     1886.61     1894.01     15.86 o 
   9   4   5       77.73       74.56      1.95 o 
  10   4   5      677.07      676.36      8.32 o 
  11   4   5      347.26      366.60      5.57 o 
  12   4   5      912.83      892.77     10.38 o 
  13   4   5       63.33       52.45      2.38 o 
  14   4   5      569.38      549.64      8.61 o 
  15   4   5        1.39        4.02      1.32 o 
  16   4   5      561.36      587.44     10.46 o 
  17   4   5       56.77       61.63      3.70 o 
  18   4   5      149.87      161.42      5.38 o 
  19   4   5      101.72      103.83      4.34 o 
   1   5   5     1835.34     1766.25     17.07 o 
   2   5   5      794.00      749.20      7.37 o 
   3   5   5      948.27      980.96      9.17 o 
   4   5   5      708.45      660.66      7.25 o 
   5   5   5     1033.26     1037.66     12.18 o 
   6   5   5      144.72      142.92      2.93 o 
   7   5   5      503.60      485.84      6.46 o 
   8   5   5      347.16      306.60      5.32 o 
   9   5   5     1540.39     1477.42     16.81 o 
  10   5   5      380.86      386.73      6.47 o 
  11   5   5     1009.41     1039.90     12.92 o 
  12   5   5       66.63       67.37      4.23 o 
  13   5   5      638.69      678.62     11.38 o 
  14   5   5      147.53      129.91      3.97 o 
  15   5   5      422.77      434.05      7.75 o 
  16   5   5      265.85      284.31      5.74 o 
  17   5   5      251.57      245.21      5.97 o 
  18   5   5       55.13       61.37      3.61 o 
   0   6   5       15.78       11.47      1.73 o 
   1   6   5       64.78       54.44      2.81 o 
   2   6   5     4301.90     4415.00     39.20 o 
   3   6   5      786.16      774.78      9.08 o 
   4   6   5       24.41       19.01      1.58 o 
   5   6   5      480.65      475.19      6.39 o 
   6   6   5     2074.85     1961.45     23.64 o 
   7   6   5        9.43       12.69      1.61 o 
   8   6   5       51.29       53.28      2.85 o 
   9   6   5      660.63      677.50     14.60 o 
  10   6   5     1239.95     1215.85     19.36 o 
  11   6   5      371.62      341.06     12.45 o 
  12   6   5      437.41      446.23      7.99 o 
  13   6   5       18.21       25.82      2.33 o 
  14   6   5      784.19      798.94     11.98 o 
  15   6   5      597.43      601.35      8.96 o 
  16   6   5      517.18      538.64      8.56 o 
  17   6   5      125.84      128.18      4.09 o 
   1   7   5      950.07      954.87      9.84 o 
   2   7   5      889.73      854.13      8.95 o 
   3   7   5      611.79      598.80      6.91 o 
   4   7   5      421.90      408.00      6.69 o 
   5   7   5      954.50      909.83     10.56 o 
   6   7   5       35.55       38.10      2.55 o 
   7   7   5      189.44      209.83      4.86 o 
   8   7   5       61.03       59.86      5.35 o 
   9   7   5      180.37      173.90      7.26 o 
  10   7   5       29.75       34.64      2.68 o 
  11   7   5      112.38      123.76      5.43 o 
  12   7   5      258.34      245.77      6.49 o 
  13   7   5      663.94      666.98     10.87 o 
  14   7   5        0.22       -0.45      1.33 o 
  15   7   5     1210.66     1248.82     16.87 o 
  16   7   5       10.37        7.87      1.94 o 
   0   8   5      923.59      869.26     14.62 o 
   1   8   5       13.94       20.32      1.72 o 
   2   8   5      408.68      419.85      6.25 o 
   3   8   5      585.86      572.58      7.70 o 
   4   8   5      351.06      332.53      6.64 o 
   5   8   5      616.78      643.89      9.32 o 
   6   8   5        1.69        0.97      1.02 o 
   7   8   5        6.35        4.88      1.57 o 
   8   8   5      143.78      150.88      4.62 o 
   9   8   5      678.38      657.38     11.04 o 
  10   8   5      209.01      224.72     10.02 o 
  11   8   5      143.87      166.20      6.48 o 
  12   8   5      499.68      497.49     11.78 o 
  13   8   5        7.70        8.57      2.52 o 
  14   8   5       45.97       45.46      4.20 o 
   1   9   5       87.28       87.26      3.25 o 
   2   9   5      352.35      370.34      6.16 o 
   3   9   5       86.18       95.11      3.13 o 
   4   9   5      103.46      100.08      3.12 o 
   5   9   5        0.23        1.38      1.21 o 
   6   9   5       13.55       14.70      1.70 o 
   7   9   5      428.19      455.06      8.73 o 
   8   9   5        8.38       12.13      2.27 o 
   9   9   5        4.60        7.39      3.11 o 
  10   9   5        0.95        1.93      3.79 o 
  11   9   5       90.77       77.01      8.79 o 
  12   9   5       76.51       76.02      7.39 o 
   0  10   5      343.29      382.67      9.21 o 
   1  10   5       36.10       44.00      2.58 o 
   2  10   5       25.99       27.51      3.31 o 
   3  10   5      198.33      204.96      5.80 o 
   4  10   5       64.24       72.82      3.74 o 
   5  10   5       93.00      100.51      4.09 o 
   6  10   5      428.88      448.96     10.22 o 
   7  10   5       88.90       92.78      4.93 o 
   8  10   5       53.37       58.51      5.79 o 
   9  10   5       30.09       33.95      7.19 o 
  10  10   5        3.04        4.39      4.39 o 
   1  11   5      130.84      131.82      4.38 o 
   2  11   5      253.66      277.11      7.49 o 
   3  11   5       13.04        9.01      1.66 o 
   4  11   5      267.52      262.06      5.49 o 
   5  11   5      107.33      109.13      4.23 o 
   6  11   5        7.56        9.56      2.14 o 
   0   0   6      692.59      782.46     10.54 o 
   1   0   6       39.48       40.05      1.34 o 
   2   0   6     1414.00     1456.05     12.45 o 
   3   0   6     2909.20     3060.57     25.65 o 
   4   0   6      174.21      179.41      2.89 o 
   5   0   6       44.43       40.27      1.51 o 
   6   0   6     2017.25     1815.01     23.69 o 
   7   0   6      201.81      215.01      4.00 o 
   8   0   6      984.85     1001.72     10.85 o 
   9   0   6     3974.85     3913.55     35.14 o 
  10   0   6     5651.13     5558.31     48.83 o 
  11   0   6        1.27        1.73      0.99 o 
  12   0   6      414.52      421.07      7.70 o 
  13   0   6      749.00      735.88     11.30 o 
  14   0   6     1309.66     1325.16     17.75 o 
  15   0   6     1662.74     1603.26     20.81 o 
  16   0   6      137.65      147.34      4.66 o 
  17   0   6        3.62        5.91      1.98 o 
  18   0   6      690.88      692.43     13.48 o 
   1   1   6      341.46      322.77      2.75 o 
   2   1   6      707.50      704.17      6.43 o 
   3   1   6     1170.22     1243.84      9.35 o 
   4   1   6      166.85      124.85      2.35 o 
   5   1   6      999.51      900.29      6.86 o 
   6   1   6      424.50      402.21      3.67 o 
   7   1   6     2550.98     2578.11     16.26 o 
   8   1   6      145.30      145.26      2.11 o 
   9   1   6     1030.30     1012.54      7.70 o 
  10   1   6       81.61       78.17      1.63 o 
  11   1   6     1642.75     1573.73     13.21 o 
  12   1   6       55.67       54.73      1.88 o 
  13   1   6      566.04      580.80      6.77 o 
  14   1   6       62.15       68.68      3.17 o 
  15   1   6      418.94      417.82      5.65 o 
  16   1   6      523.30      515.98      7.09 o 
  17   1   6      266.18      253.23      4.76 o 
  18   1   6       77.09       77.69      3.16 o 
   0   2   6     1098.03     1070.24     12.53 o 
   1   2   6      808.05      869.11      7.94 o 
   2   2   6       44.54       39.88      1.29 o 
   3   2   6      787.16      786.20      6.62 o 
   4   2   6     2366.41     2424.17     18.65 o 
   5   2   6      266.33      260.18      3.30 o 
   6   2   6      521.22      485.52      4.97 o 
   7   2   6      402.20      423.88      4.53 o 
   8   2   6     1801.27     1887.49     14.23 o 
   9   2   6      194.99      189.30      2.81 o 
  10   2   6       89.62       78.91      1.84 o 
  11   2   6      212.44      223.79      3.54 o 
  12   2   6     1009.82     1009.24     10.59 o 
  13   2   6       97.05       97.73      3.93 o 
  14   2   6      192.56      182.82      4.37 o 
  15   2   6      197.24      202.02      4.72 o 
  16   2   6      914.23      941.13     12.46 o 
  17   2   6      140.42      132.04      3.87 o 
  18   2   6       48.96       59.42      3.44 o 
   1   3   6     1164.74     1121.44     10.39 o 
   2   3   6     1883.65     1864.51     14.98 o 
   3   3   6      197.84      215.09      3.17 o 
   4   3   6     1075.85     1036.77      9.30 o 
   5   3   6      337.06      343.83      4.77 o 
   6   3   6       10.95       11.22      0.96 o 
   7   3   6       56.05       54.83      1.77 o 
   8   3   6     1674.90     1651.59     13.54 o 
   9   3   6      710.42      683.46      6.76 o 
  10   3   6      439.74      430.17      6.76 o 
  11   3   6      153.34      158.61      3.55 o 
  12   3   6       17.02       16.82      1.53 o 
  13   3   6      236.23      241.36      4.67 o 
  14   3   6     1024.25     1008.00     11.79 o 
  15   3   6      119.69      121.26      3.89 o 
  16   3   6      223.52      216.69      5.93 o 
  17   3   6      185.68      180.57      5.82 o 
  18   3   6        8.84        6.02      2.09 o 
   0   4   6      108.17      108.28      5.06 o 
   1   4   6        9.79       12.97      1.46 o 
   2   4   6     1573.47     1551.85     15.70 o 
   3   4   6       99.64      120.67      3.12 o 
   4   4   6        0.57        0.59      0.70 o 
   5   4   6      124.40      139.62      3.12 o 
   6   4   6      568.28      494.00      6.15 o 
   7   4   6      156.43      156.28      3.27 o 
   8   4   6      105.86       81.97      2.87 o 
   9   4   6       19.19       17.39      1.32 o 
  10   4   6        1.44        1.35      1.08 o 
  11   4   6       63.56       61.02      2.98 o 
  12   4   6        0.43        0.25      1.00 o 
  13   4   6      344.10      350.54      5.85 o 
  14   4   6       78.82       82.80      3.63 o 
  15   4   6        4.54        2.45      1.36 o 
  16   4   6      434.11      441.60      9.04 o 
  17   4   6       31.64       30.69      2.93 o 
   1   5   6       69.58       69.48      3.20 o 
   2   5   6      352.32      350.48      6.02 o 
   3   5   6       10.17       13.05      1.56 o 
   4   5   6     1043.73     1080.09     10.98 o 
   5   5   6      143.31      148.66      3.12 o 
   6   5   6       70.75       60.66      2.66 o 
   7   5   6      184.57      166.47      3.86 o 
   8   5   6      533.90      529.08      8.05 o 
   9   5   6       99.01      108.82      3.83 o 
  10   5   6      703.86      669.07     10.75 o 
  11   5   6      429.32      407.84      7.93 o 
  12   5   6       77.99       83.12      4.90 o 
  13   5   6       17.67       14.87      1.80 o 
  14   5   6      182.69      178.17      4.87 o 
  15   5   6      164.02      168.49      4.80 o 
  16   5   6        4.01        5.52      1.76 o 
   0   6   6      245.51      262.45      8.61 o 
   1   6   6      365.92      319.79      6.74 o 
   2   6   6        0.12        1.31      1.00 o 
   3   6   6      727.15      714.22     11.28 o 
   4   6   6      126.76      118.17      3.92 o 
   5   6   6       53.59       47.09      2.89 o 
   6   6   6      892.88      854.37     14.53 o 
   7   6   6       47.21       41.25      2.79 o 
   8   6   6      216.70      216.22      6.28 o 
   9   6   6       57.25       59.15      3.87 o 
  10   6   6       68.46       77.91      5.63 o 
  11   6   6      203.63      177.60      8.89 o 
  12   6   6        0.15       -1.50      1.50 o 
  13   6   6       34.83       37.35      3.58 o 
  14   6   6      133.46      128.39      5.69 o 
  15   6   6      148.29      173.15      6.75 o 
   1   7   6      108.95      105.23      3.02 o 
   2   7   6       20.09       28.22      1.84 o 
   3   7   6      137.46      135.33      3.44 o 
   4   7   6        4.54        7.67      1.48 o 
   5   7   6      744.84      757.63     10.78 o 
   6   7   6      144.59      149.05      4.10 o 
   7   7   6      173.17      177.77      4.96 o 
   8   7   6       10.75       10.09      2.67 o 
   9   7   6      577.47      590.74     15.22 o 
  10   7   6       20.99       28.73      3.95 o 
  11   7   6       65.07       63.74      5.46 o 
  12   7   6        8.55        7.39      2.82 o 
  13   7   6      194.24      196.13      9.23 o 
  14   7   6        5.11        5.57      1.97 o 
   0   8   6      336.68      332.71     12.80 o 
   1   8   6        1.51        1.03      1.08 o 
   2   8   6     1228.02     1182.81     13.39 o 
   3   8   6       98.53       89.94      3.34 o 
   4   8   6      102.70      122.74      3.79 o 
   5   8   6       30.87       36.30      2.46 o 
   6   8   6      396.94      396.96      7.12 o 
   7   8   6        3.24        3.95      1.62 o 
   8   8   6      335.16      354.12      8.47 o 
   9   8   6      123.46      129.89      4.98 o 
  10   8   6      306.57      303.35     10.97 o 
  11   8   6       18.88       18.18      3.67 o 
  12   8   6      473.33      483.68     12.06 o 
   1   9   6      790.20      801.54     10.35 o 
   2   9   6       11.97       11.81      2.03 o 
   3   9   6      611.72      593.73      8.45 o 
   4   9   6      135.68      141.07      3.85 o 
   5   9   6     1016.56     1044.00     13.89 o 
   6   9   6       21.55       20.73      2.33 o 
   7   9   6      138.01      153.95      5.83 o 
   8   9   6        7.85        7.64      2.14 o 
   9   9   6      225.73      238.99     10.39 o 
  10   9   6      122.48      125.90      8.87 o 
   0  10   6     1603.34     1668.17     25.61 o 
   1  10   6        0.51        1.23      1.29 o 
   2  10   6      730.98      746.74     10.17 o 
   3  10   6      152.74      152.51      4.20 o 
   4  10   6      708.77      782.85     10.48 o 
   5  10   6       50.19       58.63      3.12 o 
   6  10   6       67.18       65.25      3.65 o 
   1   1   7      234.78      205.03      3.11 o 
   2   1   7        2.22        3.22      0.76 o 
   3   1   7      237.90      237.44      3.57 o 
   4   1   7      194.05      196.20      3.23 o 
   5   1   7        0.55        0.66      0.60 o 
   6   1   7      372.83      377.25      4.59 o 
   7   1   7      160.16      199.39      3.18 o 
   8   1   7        0.70       -0.70      0.75 o 
   9   1   7        4.41        4.43      0.89 o 
  10   1   7      264.84      257.84      3.74 o 
  11   1   7      124.88      111.60      2.64 o 
  12   1   7      227.62      227.37      4.61 o 
  13   1   7        4.46        3.92      1.24 o 
  14   1   7        0.21        0.45      1.15 o 
  15   1   7       21.33       26.00      3.36 o 
  16   1   7       28.38       28.91      2.35 o 
  17   1   7      156.85      163.55      4.74 o 
   0   2   7     1189.40     1134.83     13.60 o 
   1   2   7      836.28      840.68      7.67 o 
   2   2   7      202.83      238.14      3.52 o 
   3   2   7     1593.44     1544.81     13.75 o 
   4   2   7      697.09      656.76      8.11 o 
   5   2   7      270.66      269.33      4.25 o 
   6   2   7      167.83      182.60      3.41 o 
   7   2   7      121.06      107.70      2.30 o 
   8   2   7       97.95       90.11      2.32 o 
   9   2   7      190.01      197.70      3.26 o 
  10   2   7      327.34      342.15      4.43 o 
  11   2   7      154.11      158.18      3.17 o 
  12   2   7       12.75        9.51      1.19 o 
  13   2   7       37.71       33.35      2.17 o 
  14   2   7      453.56      458.10      7.73 o 
  15   2   7       96.27      105.93      4.04 o 
  16   2   7       52.45       51.06      4.23 o 
   1   3   7      792.46      780.24      9.46 o 
   2   3   7      138.93      147.05      3.46 o 
   3   3   7     1021.02     1044.25     11.78 o 
   4   3   7      669.95      658.44      7.81 o 
   5   3   7      533.47      486.47      6.83 o 
   6   3   7      218.35      205.75      4.13 o 
   7   3   7      747.99      732.10      9.06 o 
   8   3   7      204.80      212.03      7.53 o 
   9   3   7       61.83       66.99      2.87 o 
  10   3   7      299.63      273.49      4.86 o 
  11   3   7      181.51      181.87      3.97 o 
  12   3   7        1.00        0.61      1.13 o 
  13   3   7      327.84      349.44      5.99 o 
  14   3   7       48.52       45.05      2.51 o 
  15   3   7      626.78      618.66      9.63 o 
  16   3   7       79.34       90.46      4.63 o 
   0   4   7     2248.26     2171.38     37.28 o 
   1   4   7       80.38       89.11      3.06 o 
   2   4   7      255.85      299.64      5.15 o 
   3   4   7      173.39      175.29      3.87 o 
   4   4   7     2293.93     2238.87     22.00 o 
   5   4   7        4.46        3.34      1.15 o 
   6   4   7      132.89      131.91      3.34 o 
   7   4   7        8.24       13.23      1.48 o 
   8   4   7      963.60      948.03     11.14 o 
   9   4   7      613.93      608.03      8.96 o 
  10   4   7       33.21       38.04      2.86 o 
  11   4   7       52.78       49.63      3.20 o 
  12   4   7     1142.88     1115.63     14.13 o 
  13   4   7      155.52      153.66      4.38 o 
  14   4   7      336.56      339.03      7.59 o 
  15   4   7      195.07      193.95      5.68 o 
   1   5   7     1562.96     1562.13     18.09 o 
   2   5   7      199.12      194.85      5.36 o 
   3   5   7      483.29      493.61      7.19 o 
   4   5   7      247.77      247.35      4.71 o 
   5   5   7      731.82      742.32      9.47 o 
   6   5   7        9.62       17.80      1.89 o 
   7   5   7      126.87      128.37      5.13 o 
   8   5   7       34.44       28.28      2.23 o 
   9   5   7     1298.55     1266.71     17.66 o 
  10   5   7      255.44      255.05      6.28 o 
  11   5   7      563.81      554.10      9.99 o 
  12   5   7        3.22        2.23      1.82 o 
  13   5   7     1271.37     1255.67     21.21 o 
  14   5   7       19.60       13.80      2.40 o 
   0   6   7      270.38      242.29      8.61 o 
   1   6   7       83.54       90.07      3.96 o 
   2   6   7     1517.16     1523.37     17.91 o 
   3   6   7      418.32      388.46      6.36 o 
   4   6   7       92.63      102.43      3.64 o 
   5   6   7       46.48       45.48      4.91 o 
   6   6   7      761.88      769.90     11.14 o 
   7   6   7        2.76        3.63      1.56 o 
   8   6   7      589.15      607.56     12.28 o 
   9   6   7      128.63      122.73      5.48 o 
  10   6   7      996.52      965.22     17.37 o 
  11   6   7       21.24       20.81      2.88 o 
  12   6   7      910.68      939.66     21.41 o 
  13   6   7        7.91        6.28      2.80 o 
   1   7   7      133.86      149.84      4.28 o 
   2   7   7        5.38        2.67      1.23 o 
   3   7   7      185.75      178.89      7.58 o 
   4   7   7      141.92      154.32      5.05 o 
   5   7   7     1119.65     1071.27     14.21 o 
   6   7   7       18.91       18.01      2.06 o 
   7   7   7      414.82      430.42     10.04 o 
   8   7   7        3.02        3.85      2.39 o 
   9   7   7     1172.63     1146.26     24.27 o 
  10   7   7       28.21       28.39      4.21 o 
  11   7   7      149.71      159.75      8.02 o 
   0   8   7      240.99      232.88     10.26 o 
   1   8   7      123.43      119.71      3.90 o 
   2   8   7       62.20       63.03      2.99 o 
   3   8   7        6.65        7.20      1.33 o 
   4   8   7      954.40      950.06     11.92 o 
   5   8   7      205.43      185.26      5.39 o 
   6   8   7      140.53      142.12      4.92 o 
   7   8   7      507.72      513.96      9.79 o 
   8   8   7     1243.31     1202.27     19.93 o 
   9   8   7      330.71      318.38      8.46 o 
   1   9   7        0.22        0.00      1.19 o 
   2   9   7      255.44      268.44      5.51 o 
   3   9   7      106.25      110.69      3.62 o 
   4   9   7       10.91        3.86      1.49 o 
   5   9   7       57.46       60.16      3.41 o 
   6   9   7      210.47      207.75      6.18 o 
   0   0   8     4377.72     4317.24     97.07 o 
   1   0   8       81.44       84.27      5.34 o 
   2   0   8     1378.20     1319.16     25.28 o 
   3   0   8       62.69       62.94      4.80 o 
   4   0   8     1148.02     1103.10     35.55 o 
   5   0   8      889.54      864.22     18.22 o 
   6   0   8        1.78        2.73      1.87 o 
   7   0   8       16.36       23.06      2.58 o 
   8   0   8        9.32       19.29      2.45 o 
   9   0   8      130.76      126.39      4.74 o 
  10   0   8      876.75      883.50     15.18 o 
  11   0   8      459.06      470.72     12.55 o 
  12   0   8     1134.36     1133.06     22.83 o 
  13   0   8      109.24      110.48      6.07 o 
  14   0   8     1806.60     1725.85     31.60 o 
   1   1   8     2346.97     2316.97     25.26 o 
   2   1   8      555.79      547.92      9.63 o 
   3   1   8      911.99      943.88     14.02 o 
   4   1   8      178.08      187.35      5.91 o 
   5   1   8       73.62       86.69      3.64 o 
   6   1   8        4.22        6.19      1.46 o 
   7   1   8      318.07      318.04      6.22 o 
   8   1   8       41.81       40.66      2.49 o 
   9   1   8      324.60      321.99      5.53 o 
  10   1   8       21.30       26.02      1.86 o 
  11   1   8      698.88      670.24      9.72 o 
  12   1   8       49.02       50.09      3.33 o 
  13   1   8      811.24      843.18     13.04 o 
  14   1   8        0.67        0.69      2.10 o 
   0   2   8      735.91      704.66     11.19 o 
   1   2   8       97.37      100.14      2.58 o 
   2   2   8        4.93        3.96      1.26 o 
   3   2   8       33.29       34.46      2.14 o 
   4   2   8     2255.70     2247.96     24.38 o 
   5   2   8       14.73        8.79      1.52 o 
   6   2   8      364.81      361.67      6.56 o 
   7   2   8       76.82       76.89      3.28 o 
   8   2   8     1427.04     1436.58     15.48 o 
   9   2   8       55.62       59.80      2.76 o 
  10   2   8        0.77        1.10      1.25 o 
  11   2   8       41.44       37.73      2.53 o 
  12   2   8      328.95      328.16      6.27 o 
  13   2   8       16.63        9.81      2.54 o 
  14   2   8        7.52        3.56      1.90 o 
   1   3   8       72.23       71.26      2.76 o 
   2   3   8      468.09      471.05      7.07 o 
   3   3   8      163.69      168.44      3.69 o 
   4   3   8      257.55      261.81      4.64 o 
   5   3   8     2368.19     2325.30     23.64 o 
   6   3   8        3.00        2.02      1.19 o 
   7   3   8      727.71      683.17      8.98 o 
   8   3   8      253.37      267.82      5.06 o 
   9   3   8      372.27      368.59      7.12 o 
  10   3   8       92.81      101.24      3.42 o 
  11   3   8      130.76      133.07      4.85 o 
  12   3   8        2.38        1.43      1.40 o 
  13   3   8      101.55      104.86      4.03 o 
   0   4   8        4.21        3.74      1.44 o 
   1   4   8        9.86       11.03      1.51 o 
   2   4   8      207.03      207.48      4.49 o 
   3   4   8      333.22      359.49      6.12 o 
   4   4   8       39.18       39.50      2.32 o 
   5   4   8      113.95      107.15      3.05 o 
   6   4   8      133.36      129.66      3.58 o 
   7   4   8       22.81       20.24      1.79 o 
   8   4   8      255.54      262.21      5.17 o 
   9   4   8      298.32      318.62      6.39 o 
  10   4   8      244.33      234.40      6.17 o 
  11   4   8       29.42       23.77      2.59 o 
  12   4   8      291.79      303.25      6.37 o 
   1   5   8      137.33      148.68      3.89 o 
   2   5   8      101.22       99.30      3.28 o 
   3   5   8       79.65       91.92      3.28 o 
   4   5   8        4.61        3.47      1.28 o 
   5   5   8      163.81      172.92      4.28 o 
   6   5   8        2.99        3.03      1.37 o 
   7   5   8      298.85      301.16      5.62 o 
   8   5   8       32.42       29.35      2.69 o 
   9   5   8      469.41      485.20      9.52 o 
  10   5   8       16.53       23.43      2.58 o 
  11   5   8      425.52      431.94      8.91 o 
   0   6   8       64.82       72.40      8.79 o 
   1   6   8       10.26       15.83      1.91 o 
   2   6   8      205.82      238.49      6.46 o 
   3   6   8       38.58       38.93      2.44 o 
   4   6   8       39.55       36.95      2.42 o 
   5   6   8       97.44      101.39      4.00 o 
   6   6   8       65.81       62.27      3.96 o 
   7   6   8       18.17       22.14      2.90 o 
   8   6   8        0.86        0.53      1.73 o 
   9   6   8        0.40       -0.68      1.95 o 
  10   6   8       76.92       71.83      4.94 o 
   1   7   8      767.68      824.22     11.99 o 
   2   7   8       18.03       16.10      1.83 o 
   3   7   8       76.89       82.40      3.97 o 
   4   7   8       50.08       56.74      3.47 o 
   5   7   8       58.48       50.79      3.32 o 
   6   7   8        8.69        3.53      1.58 o 
   7   7   8        0.28       -0.45      1.50 o 
   0   8   8      312.68      323.22      8.75 o 
   1   8   8        4.12        2.65      1.43 o 
   2   8   8      626.58      622.63      8.45 o 
   3   8   8      143.47      149.57      3.89 o 
   4   8   8      174.78      195.08      4.86 o 
   1   1   9      169.36      183.01      5.44 o 
   2   1   9       55.46       47.73      2.96 o 
   3   1   9       15.19       12.01      1.98 o 
   4   1   9       78.94       64.71      4.99 o 
   5   1   9       67.06       80.26      4.66 o 
   6   1   9       61.85       60.25      3.98 o 
   7   1   9      246.30      242.69      5.56 o 
   8   1   9      259.09      248.01      5.60 o 
   9   1   9      215.01      217.89      5.97 o 
  10   1   9       48.57       39.25      6.86 o 
  11   1   9      438.80      426.68     10.03 o 
   0   2   9       94.05      101.79      7.70 o 
   1   2   9        0.02       -0.25      1.02 o 
   2   2   9        2.19        2.62      1.58 o 
   3   2   9       93.46       85.76      6.00 o 
   4   2   9      827.25      781.54     12.81 o 
   5   2   9      232.77      234.70      6.22 o 
   6   2   9      276.26      281.02      6.80 o 
   7   2   9       22.85       27.07      4.04 o 
   8   2   9      351.40      347.50      6.76 o 
   9   2   9       63.41       65.00      3.38 o 
  10   2   9      452.03      464.78      8.95 o 
   1   3   9      140.49      144.48      4.93 o 
   2   3   9      200.41      185.12      5.06 o 
   3   3   9      300.50      300.79      9.39 o 
   4   3   9       20.93       18.68      2.11 o 
   5   3   9      405.81      425.32      8.76 o 
   6   3   9        1.72        1.08      1.46 o 
   7   3   9     1254.61     1227.02     17.60 o 
   8   3   9        0.00        0.00      1.46 o 
   9   3   9      399.69      403.03      9.77 o 
  10   3   9       19.26       21.64      2.90 o 
   0   4   9      722.90      675.98     11.65 o 
   1   4   9        0.87        4.51      1.25 o 
   2   4   9      276.28      274.10      6.96 o 
   3   4   9       33.51       39.51      2.51 o 
   4   4   9      824.08      814.48     12.14 o 
   5   4   9       83.71       78.42      3.44 o 
   6   4   9      220.94      223.99      5.43 o 
   7   4   9        8.18        9.38      1.76 o 
   8   4   9      758.81      750.44     12.49 o 
   1   5   9      625.96      612.11      8.41 o 
   2   5   9       79.40       86.69      3.60 o 
   3   5   9      416.33      401.37      7.02 o 
   4   5   9       29.61       26.26      2.20 o 
   5   5   9      959.03      990.92     12.42 o 
   6   5   9       17.67       13.78      1.80 o 
   7   5   9      275.54      296.49      5.89 o 
   0   6   9      477.78      464.84     11.30 o 
   1   6   9      261.50      254.79      5.56 o 
   2   6   9      871.15      857.81     11.47 o 
   3   6   9      176.00      159.50      4.43 o 
   4   6   9      308.05      335.50      7.41 o 
   0   0  10      301.51      318.76     15.58 o 
   1   0  10       46.45       48.15      5.08 o 
   2   0  10       85.37       73.72      5.93 o 
   3   0  10      628.01      647.29     16.66 o 
   4   0  10     1272.19     1284.90     26.27 o 
   5   0  10       35.40       31.54      4.37 o 
   1   1  10      279.84      267.46      7.03 o 
   2   1  10        7.36        8.09      1.75 o 
   3   1  10      390.56      416.27      9.07 o 
   4   1  10      140.41      153.89      6.22 o 
   5   1  10      379.69      413.86     10.13 o 
   0   2  10      183.54      184.19      6.75 o 
   1   2  10        0.36       -0.94      1.25 o 
   2   2  10      377.09      388.60      8.82 o 
   3   2  10       27.75       27.24      3.06 o 
   4   2  10      385.79      407.87      8.96 o 
   1   3  10      396.34      424.26      7.58 o 
   2   3  10      166.36      176.40      5.24 o 
                                                 
